# Supplementary material for: Large-scale population structure and genetic architecture of agronomic traits of garlic
Source: Hortic Res. 2023 Feb 22;10(4):uhad034. doi: 10.1093/hr/uhad034 (PMC10548411; doi:10.1093/hr/uhad034)
Supplement: Web_Material_uhad034 [file web_material_uhad034.zip]

Archive with 8 entries (8 files):
- Figure S1.TIFF
- Figure S2.TIFF
- Figure S3.TIFF
- Figure S4.TIFF
- Figure S5.tiff
- Figure S6.TIFF
- Figure S7.TIFF
- Table S1-S11.xlsx
