# Supplementary material for: Large-scale population structure and genetic architecture of agronomic traits of garlic
Source: Hortic Res. 2023 Feb 22;10(4):uhad034. doi: 10.1093/hr/uhad034 (PMC10548411; doi:10.1093/hr/uhad034)
Supplement: Web_Material_uhad034 [file web_material_uhad034.zip › Table S1-S11.xlsx]

## Sheet: Table S1
Table S1. Garlic accessions used for genotyping-by-sequencing (GBS).
Continent	Country	The number of accessions
Asia	China	395
	Uzbekistan	27
	Kazakhstan	5
	Tajikistan	4
	Korea	4
	Turkmenistan	2
	Pakistan	2
	Burma	2
	Syria	2
	India	2
	Vietnam	2
	Georgia	1
	Nepal	1
	Thailand	1
Europe	Spain	17
	Russia	13
	Bulgaria	11
	Poland	9
	Montenegro	9
	Germany	6
	turkey	6
	Czech	5
	France	4
	Hungary	2
	Moldova	1
	Albania	1
	Belarus	1
	Holland	1
	Norway	1
	Portugal	1
	Sweden	1
	serbia	1
	Slovakia	1
	Greece	1
	Slovenia	1
	Italy	1
America	United States	45
	Brazil	7
	Chile	1
	Honduras	1
Africa	Egypt	6
	Morocco	1
	Uganda	1
Total		606

## Sheet: Table S2
Table S2. Accessions origin and subpopulation clustering.
Accessions	Latin name	Origin	Subpopulation	Bolting types
8N013	Allium sativum	Sichuan, China	Pop5	Complete-bolting
8N021	Allium sativum	Hubei, China	Pop3	Complete-bolting
8N024	Allium sativum	Hubei, China	Pop1	Non-bolting
8N025	Allium sativum	Hubei, China	Pop5	Complete-bolting
8N027	Allium sativum	Jiangxi, China	Pop5	Complete-bolting
8N028	Allium sativum	Jiangxi, China	Pop3	Complete-bolting
8N030A	Allium sativum	Heilongjiang, China	Pop5	Complete-bolting
8N031	Allium sativum	Shanghai, China	Pop5	Complete-bolting
8N032	Allium sativum	Shanxi, China	Pop3	Complete-bolting
8N035	Allium sativum	Shandong, China	Pop3	Complete-bolting
8N036	Allium sativum	Shandong, China	Pop5	Complete-bolting
8N037-1	Allium sativum	Shandong, China	Pop5	Complete-bolting
8N039	Allium sativum	Shandong, China	Pop5	Complete-bolting
8N043	Allium sativum	Shandong, China	Pop5	Non-bolting
8N044	Allium sativum	Shandong, China	Pop5	Complete-bolting
8N047	Allium sativum	Shandong, China	Pop3	Complete-bolting
8N060	Allium sativum	Shaanxi, China	Pop5	Complete-bolting
8N069	Allium sativum	Shaanxi, China	Pop5	Complete-bolting
8N070	Allium sativum	Shaanxi, China	Pop2	Complete-bolting
8N072	Allium sativum	Shaanxi, China	Pop3	Complete-bolting
8N076	Allium sativum	Xinjiang, China	Pop5	Complete-bolting
8N078A	Allium sativum	Thailand	Pop5	Complete-bolting
8N096	Allium sativum	Gansu, China	Pop5	Complete-bolting
8N099	Allium sativum	Tibet, China	Pop3	Non-bolting
8N100	Allium sativum	Shanghai, China	Pop5	Complete-bolting
8N102	Allium sativum	Heilongjiang, China	Pop3	Complete-bolting
8N104A	Allium sativum	Shaanxi, China	Pop3	Complete-bolting
8N106	Allium sativum	Russia	Pop5	Complete-bolting
8N113	Allium sativum	Hubei, China	Pop2	Complete-bolting
8N123A	Allium sativum	Jiangsu, China	Pop5	Complete-bolting
8N124	Allium sativum	Jiangsu, China	Pop3	Complete-bolting
8N125	Allium sativum	Jiangsu, China	Pop5	Complete-bolting
8N126	Allium sativum	Jiangsu, China	Pop5	Complete-bolting
8N129	Allium sativum	Jiangsu, China	Pop3	Complete-bolting
8N130A	Allium sativum	Anhui, China	Pop5	Non-bolting
8N132	Allium sativum	Yunnan, China	Pop3	Complete-bolting
8N139	Allium sativum	Anhui, China	Pop5	Complete-bolting
8N140B	Allium sativum	Jiangxi, China	Pop5	Complete-bolting
8N141B	Allium sativum	Shandong, China	Pop5	Non-bolting
8N142	Allium sativum	Shandong, China	Pop3	Complete-bolting
8N145	Allium sativum	Sichuan, China	Pop1	Incomplete-bolting
8N148	Allium sativum	Inner Mongolia, China	Pop3	Incomplete-bolting
8N149	Allium sativum	Inner Mongolia, China	Pop3	Complete-bolting
8N151	Allium sativum	Inner Mongolia, China	Pop5	Complete-bolting
8N152A	Allium sativum	Inner Mongolia, China	Pop3	Non-bolting
8N154	Allium sativum	Shandong, China	Pop5	Complete-bolting
8N156A	Allium sativum	Shandong, China	Pop5	Complete-bolting
8N167-2	Allium sativum	Yunnan, China	Pop5	Complete-bolting
8N170	Allium sativum	Yunnan, China	Pop5	Complete-bolting
8N172	Allium sativum	Yunnan, China	Pop3	Complete-bolting
8N173	Allium sativum	Heilongjiang, China	Pop5	Non-bolting
8N174	Allium sativum	Yunnan, China	Pop3	Non-bolting
8N175	Allium sativum	Yunnan, China	Pop5	Complete-bolting
8N181A	Allium sativum	Hubei, China	Pop5	Complete-bolting
8N186-2	Allium sativum	Guizhou, China	Pop5	Complete-bolting
8N188	Allium sativum	Guizhou, China	Pop5	Non-bolting
8N191	Allium sativum	Gansu, China	Pop2	Complete-bolting
8N193	Allium sativum	Sichuan, China	Pop1	Non-bolting
8N195	Allium sativum	Jiangsu, China	Pop5	Complete-bolting
8N197	Allium sativum	Gansu, China	Pop3	Non-bolting
8N200B	Allium sativum	Henan, China	Pop5	Complete-bolting
8N201	Allium sativum	Gansu, China	Pop3	Complete-bolting
8N205	Allium sativum	Gansu, China	Pop3	Complete-bolting
8N206A	Allium sativum	Hebei, China	Pop5	Non-bolting
8N208	Allium sativum	Hebei, China	Pop5	Non-bolting
8N209	Allium sativum	Liaoning, China	Pop5	Non-bolting
8N211	Allium sativum	Ningxia, China	Pop3	Complete-bolting
8N215	Allium sativum	India	Pop5	Complete-bolting
8N217	Allium sativum	Jiangsu, China	Pop5	Complete-bolting
8N218	Allium sativum	Jiangsu, China	Pop5	Complete-bolting
8N219	Allium sativum	Shandong, China	Pop5	Complete-bolting
8N220	Allium sativum	Shandong, China	Pop5	Non-bolting
8N222	Allium sativum	Shandong, China	Pop3	Complete-bolting
8N224	Allium sativum	Shaanxi, China	Pop5	Complete-bolting
8N231	Allium sativum	Hubei, China	Pop5	Non-bolting
8N233A	Allium sativum	Hubei, China	Pop5	Complete-bolting
8N234	Allium sativum	Hubei, China	Pop5	Complete-bolting
8N236	Allium sativum	Hubei, China	Pop5	Non-bolting
8N238	Allium sativum	Jiangsu, China	Pop3	Complete-bolting
8N240B	Allium sativum	Jiangsu, China	Pop3	Complete-bolting
8N245	Allium sativum	Yunnan, China	Pop5	Complete-bolting
8N246	Allium sativum	Yunnan, China	Pop5	Complete-bolting
8N248	Allium sativum	Yunnan, China	Pop3	Complete-bolting
8N249	Allium sativum	Yunnan, China	Pop3	Complete-bolting
8N252	Allium sativum	Yunnan, China	Pop3	Complete-bolting
8N254A	Allium sativum	Yunnan, China	Pop3	Non-bolting
8N256	Allium sativum	Xinjiang, China	Pop2	Complete-bolting
8N257	Allium sativum	Jiangsu, China	Pop5	Complete-bolting
8N258	Allium sativum	Jiangsu, China	Pop5	Complete-bolting
8N259	Allium sativum	Jiangsu, China	Pop5	Non-bolting
8N260	Allium sativum	Jiangsu, China	Pop5	Complete-bolting
8N262	Allium sativum	Jiangsu, China	Pop5	Non-bolting
8N263	Allium sativum	Jiangsu, China	Pop5	Complete-bolting
8N268	Allium sativum	Jiangsu, China	Pop5	Complete-bolting
8N273	Allium sativum	Jiangsu, China	Pop5	Non-bolting
8N275	Allium sativum	Shandong, China	Pop5	Complete-bolting
8N298	Allium sativum	Yunnan, China	Pop5	Complete-bolting
8N303	Allium sativum	Yunnan, China	Pop5	Non-bolting
8N312	Allium sativum	Xinjiang, China	Pop5	Complete-bolting
8N314	Allium sativum	Xinjiang, China	Pop5	Complete-bolting
8N317	Allium sativum	Ningxia, China	Pop4	Non-bolting
8N318	Allium sativum	Norway	Pop4	Non-bolting
8N324	Allium sativum	Yunnan, China	Pop3	Complete-bolting
8N325	Allium sativum	Yunnan, China	Pop5	Complete-bolting
8N326	Allium sativum	Yunnan, China	Pop3	Complete-bolting
8N328	Allium sativum	Yunnan, China	Pop3	Non-bolting
8N358	Allium sativum	France	Pop3	Complete-bolting
8N359	Allium sativum	Spain	Pop5	Non-bolting
8N360	Allium sativum	Spain	Pop4	Non-bolting
8N361	Allium sativum	United States	Pop4	Non-bolting
8N362	Allium sativum	Korea	Pop5	Complete-bolting
8N364	Allium sativum	Korea	Pop3	Complete-bolting
8N366	Allium sativum	Korea	Pop3	Complete-bolting
8N371	Allium sativum	Sichuan, China	Pop4	Non-bolting
8N372	Allium sativum	Sichuan, China	Pop3	Complete-bolting
8N377	Allium sativum	Sichuan, China	Pop3	Complete-bolting
8N381	Allium sativum	Sichuan, China	Pop5	Non-bolting
8N385	Allium sativum	Portugal	Pop3	Complete-bolting
8N386	Allium sativum	Sichuan, China	Pop3	Non-bolting
8N387	Allium sativum	Sichuan, China	Pop3	Non-bolting
8N393	Allium sativum	Sichuan, China	Pop3	Complete-bolting
8N394	Allium sativum	Tibet, China	Pop3	Complete-bolting
8N395	Allium sativum	Sichuan, China	Pop3	Complete-bolting
8N396	Allium sativum	Tibet, China	Pop3	Non-bolting
8N397	Allium sativum	Sichuan, China	Pop3	Non-bolting
8N398	Allium sativum	Tibet, China	Pop3	Non-bolting
8N402	Allium sativum	Henan, China	Pop5	Complete-bolting
8N403	Allium sativum	Hebei, China	Pop3	Complete-bolting
8N404	Allium sativum	India	Pop5	Incomplete-bolting
8N406	Allium sativum	Gansu, China	Pop5	Complete-bolting
8N407	Allium sativum	Xinjiang, China	Pop2	Complete-bolting
8N409	Allium sativum	Henan, China	Pop5	Complete-bolting
8N411	Allium sativum	Henan, China	Pop5	Complete-bolting
8N412	Allium sativum	Henan, China	Pop5	Complete-bolting
8N417	Allium sativum	Henan, China	Pop3	Complete-bolting
8N421	Allium sativum	Henan, China	Pop5	Non-bolting
8N424	Allium sativum	Henan, China	Pop5	Non-bolting
8N425	Allium sativum	Henan, China	Pop5	Complete-bolting
8N427	Allium sativum	Henan, China	Pop5	Complete-bolting
8N428	Allium sativum	Henan, China	Pop5	Complete-bolting
8N429	Allium sativum	Henan, China	Pop5	Complete-bolting
8N430	Allium sativum	Henan, China	Pop3	Complete-bolting
8N431	Allium sativum	Henan, China	Pop5	Complete-bolting
8N432	Allium sativum	Henan, China	Pop5	Non-bolting
8N435	Allium sativum	Henan, China	Pop4	Non-bolting
8N437	Allium sativum	Henan, China	Pop5	Complete-bolting
8N439	Allium sativum	Henan, China	Pop5	Complete-bolting
8N490	Allium sativum	United States	Pop5	Complete-bolting
8N494	Allium sativum	Brazil	Pop4	Non-bolting
8N496	Allium sativum	Brazil	Pop5	Complete-bolting
8N497	Allium sativum	Brazil	Pop4	Complete-bolting
8N499	Allium sativum	Brazil	Pop4	Non-bolting
8N502	Allium sativum	Hubei, China	Pop3	Complete-bolting
8N503	Allium sativum	Guizhou, China	Pop5	Non-bolting
8N506	Allium sativum	Jiangsu, China	Pop5	Complete-bolting
8N507	Allium sativum	Jiangsu, China	Pop4	Non-bolting
8N508	Allium sativum	Jiangsu, China	Pop4	Non-bolting
8N512	Allium sativum	Egypt	Pop5	Complete-bolting
8N517	Allium sativum	Egypt	Pop1	Non-bolting
8N518	Allium sativum	Egypt	Pop5	Non-bolting
8N519	Allium sativum	Egypt	Pop5	Non-bolting
8N522	Allium sativum	Egypt	Pop1	Non-bolting
8N523	Allium sativum	Guizhou, China	Pop1	Non-bolting
8N526	Allium sativum	Guizhou, China	Pop1	Non-bolting
8N527	Allium sativum	Guizhou, China	Pop5	Non-bolting
8N531	Allium sativum	Guizhou, China	Pop3	Complete-bolting
8N532	Allium sativum	Guizhou, China	Pop1	Non-bolting
8N533	Allium sativum	Guizhou, China	Pop3	Complete-bolting
8N535	Allium sativum	Guizhou, China	Pop3	Complete-bolting
8N536	Allium sativum	Guizhou, China	Pop1	Non-bolting
8N541	Allium sativum	Guizhou, China	Pop3	Complete-bolting
8N542	Allium sativum	Guizhou, China	Pop3	Complete-bolting
8N547-2	Allium sativum	Guizhou, China	Pop3	Complete-bolting
8N549	Allium sativum	Guizhou, China	Pop3	Complete-bolting
8N550	Allium sativum	Guizhou, China	Pop3	Complete-bolting
8N551	Allium sativum	Guizhou, China	Pop3	Non-bolting
8N554	Allium sativum	Guizhou, China	Pop3	Complete-bolting
8N555	Allium sativum	Guizhou, China	Pop3	Complete-bolting
8N556	Allium sativum	Guizhou, China	Pop3	Complete-bolting
8N559A	Allium sativum	Guizhou, China	Pop3	Complete-bolting
8N560	Allium sativum	Guizhou, China	Pop3	Complete-bolting
8N561	Allium sativum	Guizhou, China	Pop3	Complete-bolting
8N562	Allium sativum	Guizhou, China	Pop3	Complete-bolting
8N565	Allium sativum	Guizhou, China	Pop1	Complete-bolting
8N570	Allium sativum	Washington, United States	Pop4	Non-bolting
8N573	Allium sativum	Poland	Pop2	Complete-bolting
8N578	Allium sativum	Kazakhstan	Pop2	Complete-bolting
8N579	Allium sativum	Washington, United States	Pop2	Non-bolting
8N581	Allium sativum	United States	Pop2	Complete-bolting
8N582	Allium sativum	Slovakia	Pop4	Non-bolting
8N586	Allium sativum	Guizhou, China	Pop3	Incomplete-bolting
8N589	Allium sativum	Guizhou, China	Pop3	Non-bolting
8N590	Allium sativum	Guizhou, China	Pop3	Complete-bolting
8N608	Allium sativum	Uganda	Pop1	Non-bolting
8N611	Allium sativum	Shandong, China	Pop3	Complete-bolting
8N612	Allium sativum	Shandong, China	Pop5	Complete-bolting
8N613	Allium sativum	Shandong, China	Pop5	Complete-bolting
8N614	Allium sativum	Shandong, China	Pop5	Complete-bolting
8N615	Allium sativum	Shandong, China	Pop3	Complete-bolting
8N617	Allium sativum	Shandong, China	Pop5	Complete-bolting
8N618	Allium sativum	Shandong, China	Pop5	Complete-bolting
8N621	Allium sativum	Shandong, China	Pop5	Complete-bolting
8N623	Allium sativum	Guizhou, China	Pop3	Complete-bolting
8N625	Allium sativum	Guizhou, China	Pop3	Complete-bolting
8N628	Allium sativum	Guizhou, China	Pop3	Complete-bolting
8N629	Allium sativum	Guizhou, China	Pop3	Complete-bolting
8N637	Allium sativum	Guizhou, China	Pop3	Complete-bolting
8N641	Allium sativum	Guizhou, China	Pop5	Complete-bolting
8N642	Allium sativum	Guizhou, China	Pop1	Incomplete-bolting
8N643	Allium sativum	Guizhou, China	Pop3	Complete-bolting
8N644	Allium sativum	Russia	Pop3	Complete-bolting
8N645	Allium sativum	Russia	Pop2	Complete-bolting
8N646	Allium sativum	Montenegro	Pop4	Non-bolting
8N647	Allium sativum	Montenegro	Pop4	Non-bolting
8N648	Allium sativum	Montenegro	Pop4	Non-bolting
8N649	Allium sativum	Montenegro	Pop4	Non-bolting
8N650	Allium sativum	Montenegro	Pop4	Non-bolting
8N652	Allium sativum	Montenegro	Pop4	Non-bolting
8N653	Allium sativum	Montenegro	Pop4	Non-bolting
8N654	Allium sativum	Montenegro	Pop4	Non-bolting
8N655	Allium sativum	Montenegro	Pop4	Non-bolting
8N657	Allium sativum	Poland	Pop2	Non-bolting
8N658	Allium sativum	Moldova	Pop2	Non-bolting
8N659	Allium sativum	Turkey	Pop4	Non-bolting
8N660	Allium sativum	Poland	Pop4	Non-bolting
8N663	Allium sativum	Czech	Pop4	Non-bolting
8N666	Allium sativum	North Moravia, Czech	Pop2	Complete-bolting
8N667	Allium sativum	Brazil	Pop4	Non-bolting
8N668	Allium sativum	Poland	Pop4	Complete-bolting
8N670	Allium sativum	Poland	Pop4	Non-bolting
8N671	Allium sativum	Poland	Pop2	Complete-bolting
8N672	Allium sativum	Poland	Pop2	Complete-bolting
8N675	Allium sativum	Syria	Pop5	Non-bolting
8N677	Allium sativum	Washington, United States	Pop4	Non-bolting
8N678	Allium sativum	Washington, United States	Pop4	Non-bolting
8N679	Allium sativum	Washington, United States	Pop5	Non-bolting
8N680	Allium sativum	New York, United States	Pop4	Non-bolting
8N682	Allium sativum	Poland	Pop2	Complete-bolting
8N685	Allium sativum	Brazil	Pop5	Non-bolting
8N688	Allium sativum	North Moravia, Czech	Pop2	Complete-bolting
8N690	Allium sativum	North Moravia, Czech	Pop2	Complete-bolting
8N691	Allium sativum	Germany	Pop2	Non-bolting
8N692	Allium sativum	Germany	Pop2	Non-bolting
8N693	Allium sativum	Germany	Pop2	Non-bolting
8N695	Allium sativum	Germany	Pop2	Non-bolting
8N697	Allium sativum	Germany	Pop2	Complete-bolting
8N698	Allium sativum	Poland	Pop4	Non-bolting
8N702	Allium sativum	Belarus	Pop4	Non-bolting
8N703	Allium sativum	Georgia	Pop2	Complete-bolting
8N704	Allium sativum	United States	Pop2	Complete-bolting
8N706	Allium sativum	Vermont, United States	Pop4	Non-bolting
8N707	Allium sativum	Washington, United States	Pop2	Complete-bolting
8N710	Allium sativum	France	Pop2	Complete-bolting
8N714	Allium sativum	Washington, United States	Pop4	Complete-bolting
8N717	Allium sativum	Illinois, United States	Pop4	Non-bolting
8N718	Allium sativum	Serbia	Pop3	Complete-bolting
8N719	Allium sativum	Brazil	Pop4	Non-bolting
8N721	Allium sativum	Chile	Pop4	Non-bolting
8N722	Allium sativum	United States	Pop4	Non-bolting
8N723	Allium sativum	Pakistan	Pop4	Non-bolting
8N724	Allium sativum	Pakistan	Pop4	Non-bolting
8N725-2	Allium sativum	United States	Pop5	Incomplete-bolting
8N726	Allium sativum	Uzbekistan	Pop4	Non-bolting
8N727	Allium sativum	Russia	Pop2	Complete-bolting
8N731	Allium sativum	Beijing, China	Pop2	Complete-bolting
8N732	Allium sativum	Spain	Pop5	Complete-bolting
8N733	Allium sativum	Andalucía, Spain	Pop4	Non-bolting
8N734	Allium sativum	Andalucía, Spain	Pop4	Non-bolting
8N735	Allium sativum	Bulgaria	Pop4	Non-bolting
8N736	Allium sativum	Razgrad, Bulgaria	Pop4	Non-bolting
8N737	Allium sativum	Shumen, Bulgaria	Pop4	Non-bolting
8N738	Allium sativum	Plovdiv, Bulgaria	Pop4	Non-bolting
8N739	Allium sativum	United States	Pop2	Complete-bolting
8N740	Allium sativum	France	Pop5	Complete-bolting
8N741	Allium sativum	Korea	Pop4	Non-bolting
8N742	Allium sativum	Vietnam	Pop5	Non-bolting
8N744	Allium sativum	Albania	Pop4	Non-bolting
8N745	Allium sativum	Morocco	Pop4	Non-bolting
8N747	Allium sativum	Turkey	Pop4	Non-bolting
8N748	Allium sativum	Turkey	Pop4	Non-bolting
8N749	Allium sativum	Turkey	Pop4	Non-bolting
8N750	Allium sativum	Turkey	Pop4	Non-bolting
8N751	Allium sativum	Turkey	Pop2	Incomplete-bolting
8N752	Allium sativum	Uzbekistan	Pop5	Complete-bolting
8N754	Allium sativum	Uzbekistan	Pop5	Non-bolting
8N755	Allium sativum	Uzbekistan	Pop5	Non-bolting
8N756	Allium sativum	Uzbekistan	Pop2	Complete-bolting
8N758	Allium sativum	Nepal	Pop4	Non-bolting
8N759	Allium sativum	Greece	Pop1	Non-bolting
8N760	Allium sativum	Russia	Pop4	Non-bolting
8N761	Allium sativum	Russia	Pop4	Non-bolting
8N762	Allium sativum	Russia	Pop4	Non-bolting
8N763	Allium sativum	Yunnan, China	Pop4	Non-bolting
8N764	Allium sativum	Spain	Pop3	Complete-bolting
8N766	Allium sativum	Andalucía, Spain	Pop4	Incomplete-bolting
8N768	Allium sativum	Andalucía, Spain	Pop4	Non-bolting
8N769	Allium sativum	Andalucía, Spain	Pop4	Non-bolting
8N770	Allium sativum	Andalucía, Spain	Pop4	Complete-bolting
8N773	Allium sativum	Andalucía, Spain	Pop4	Non-bolting
8N774	Allium sativum	Andalucía, Spain	Pop4	Non-bolting
8N775	Allium sativum	Andalucía, Spain	Pop4	Non-bolting
8N776	Allium sativum	Andalucía, Spain	Pop4	Non-bolting
8N777	Allium sativum	Andalucía, Spain	Pop4	Non-bolting
8N778	Allium sativum	Andalucía, Spain	Pop4	Non-bolting
8N779	Allium sativum	Andalucía, Spain	Pop4	Non-bolting
8N780	Allium sativum	Honduras	Pop5	Incomplete-bolting
8N781	Allium sativum	Bulgaria	Pop5	Complete-bolting
8N783	Allium sativum	Montana, Bulgaria	Pop4	Complete-bolting
8N784	Allium sativum	Stara Zagora, Bulgaria	Pop4	Non-bolting
8N785	Allium sativum	Burgas, Bulgaria	Pop4	Non-bolting
8N786	Allium sativum	Burgas, Bulgaria	Pop4	Non-bolting
8N788	Allium sativum	Yambol, Bulgaria	Pop4	Non-bolting
8N790	Allium sativum	United States	Pop4	Non-bolting
8N794	Allium sativum	United States	Pop2	Complete-bolting
8N795	Allium sativum	United States	Pop2	Complete-bolting
8N797	Allium sativum	United States	Pop2	Complete-bolting
8N799	Allium sativum	United States	Pop4	Non-bolting
8N800	Allium sativum	United States	Pop4	Complete-bolting
8N803	Allium sativum	United States	Pop4	Non-bolting
8N808	Allium sativum	United States	Pop4	Non-bolting
8N809	Allium sativum	United States	Pop4	Non-bolting
8N815	Allium sativum	Hungary	Pop4	Non-bolting
8N816	Allium sativum	Slovenia	Pop4	Non-bolting
8N817	Allium sativum	Turkmenistan	Pop4	Non-bolting
8N818	Allium sativum	Kazakhstan	Pop2	Complete-bolting
8N819	Allium sativum	Kazakhstan	Pop2	Complete-bolting
8N820	Allium sativum	Kazakhstan	Pop2	Complete-bolting
8N822	Allium sativum	Sachsen-Anhalt, Germany	Pop4	Non-bolting
8N825	Allium sativum	United States	Pop2	Complete-bolting
8N829	Allium sativum	Washington, United States	Pop3	Non-bolting
8N830	Allium sativum	Washington, United States	Pop2	Complete-bolting
8N831	Allium sativum	Washington, United States	Pop2	Complete-bolting
8N832	Allium sativum	Washington, United States	Pop2	Complete-bolting
8N836	Allium sativum	Washington, United States	Pop4	Non-bolting
8N837	Allium sativum	Washington, United States	Pop2	Complete-bolting
8N838	Allium sativum	Russian	Pop2	Complete-bolting
8N847-1	Allium sativum	Washington, United States	Pop2	Complete-bolting
8N848	Allium sativum	Washington, United States	Pop4	Non-bolting
8N849	Allium sativum	Washington, United States	Pop2	Complete-bolting
8N850	Allium sativum	Washington, United States	Pop2	Complete-bolting
8N852	Allium sativum	Washington, United States	Pop4	Complete-bolting
8N853	Allium sativum	Washington, United States	Pop2	Complete-bolting
8N854	Allium sativum	Washington, United States	Pop2	Complete-bolting
8N855	Allium sativum	Washington, United States	Pop5	Complete-bolting
8N856	Allium sativum	Washington, United States	Pop2	Complete-bolting
8N857	Allium sativum	Washington, United States	Pop2	Complete-bolting
8N858	Allium sativum	Washington, United States	Pop2	Complete-bolting
8N861	Allium sativum	United States	Pop4	Complete-bolting
8N862	Allium sativum	Italy	Pop4	Non-bolting
8N863	Allium sativum	Bulgaria	Pop4	Non-bolting
8N867	Allium sativum	Uzbekistan	Pop2	Complete-bolting
8N868	Allium sativum	Uzbekistan	Pop5	Complete-bolting
8N869	Allium sativum	Uzbekistan	Pop2	Incomplete-bolting
8N870	Allium sativum	Uzbekistan	Pop5	Complete-bolting
8N871	Allium sativum	Uzbekistan	Pop5	Complete-bolting
8N877	Allium sativum	Myanmar	Pop5	Complete-bolting
8N881	Allium sativum	Myanmar	Pop3	Non-bolting
8N889	Allium longicuspis	Uzbekistan	Pop2	Complete-bolting
8N890	Allium longicuspis	Uzbekistan	Pop2	Complete-bolting
8N891	Allium longicuspis	Kazakhstan	Pop2	Complete-bolting
8N893	Allium longicuspis	Turkmenistan	Pop2	Complete-bolting
8N895	Allium longicuspis	Tajikistan	Pop2	Complete-bolting
8N896	Allium longicuspis	Tajikistan	Pop2	Complete-bolting
8N897	Allium longicuspis	Tajikistan	Pop2	Complete-bolting
8N898-2	Allium longicuspis	Uzbekistan	Pop2	Complete-bolting
8N899	Allium longicuspis	Uzbekistan	Pop2	Complete-bolting
8N900-2	Allium longicuspis	Uzbekistan	Pop2	Complete-bolting
8N901	Allium longicuspis	Uzbekistan	Pop2	Complete-bolting
8N902	Allium longicuspis	Uzbekistan	Pop2	Complete-bolting
8N903	Allium longicuspis	Uzbekistan	Pop2	Complete-bolting
8N904	Allium longicuspis	Uzbekistan	Pop2	Complete-bolting
8N905	Allium longicuspis	Uzbekistan	Pop2	Complete-bolting
8N906	Allium longicuspis	Uzbekistan	Pop2	Complete-bolting
8N908	Allium longicuspis	Uzbekistan	Pop2	Complete-bolting
8N909	Allium longicuspis	Uzbekistan	Pop2	Complete-bolting
8N910	Allium longicuspis	Uzbekistan	Pop2	Complete-bolting
8N911	Allium longicuspis	Uzbekistan	Pop2	Complete-bolting
8N912	Allium sativum	Uzbekistan	Pop3	Complete-bolting
8N915	Allium longicuspis	Uzbekistan	Pop2	Complete-bolting
8N917	Allium longicuspis	Tajikistan	Pop2	Complete-bolting
8N921	Allium sativum	Yunnan, China	Pop3	Complete-bolting
8N922	Allium sativum	Yunnan, China	Pop5	Complete-bolting
8N924	Allium sativum	Guizhou, China	Pop3	Complete-bolting
8N926	Allium sativum	Beijing, China	Pop3	Complete-bolting
8N927	Allium sativum	Fujian, China	Pop1	Non-bolting
8N928	Allium sativum	Vietnam	Pop5	Complete-bolting
8N929	Allium sativum	France	Pop5	Non-bolting
8N930	Allium sativum	Holland	Pop5	Complete-bolting
8N932	Allium sativum	Egypt	Pop1	Non-bolting
8N940	Allium sativum	Spain	Pop2	Complete-bolting
8N942	Allium sativum	Czech	Pop5	Non-bolting
8N946	Allium sativum	Hebei, China	Pop5	Complete-bolting
8N949	Allium sativum	Guangdong, China	Pop1	Incomplete-bolting
8N950	Allium sativum	Guangdong, China	Pop1	Incomplete-bolting
8N952	Allium sativum	Guangdong, China	Pop1	Non-bolting
8N953	Allium sativum	Guangdong, China	Pop1	Incomplete-bolting
8N956	Allium sativum	Guangdong, China	Pop1	Non-bolting
8N959	Allium sativum	Guangdong, China	Pop1	Incomplete-bolting
8N962	Allium sativum	Guangdong, China	Pop1	Incomplete-bolting
8N965	Allium sativum	Guangdong, China	Pop1	Incomplete-bolting
8N968	Allium sativum	Guangdong, China	Pop1	Non-bolting
8N969	Allium sativum	Guangdong, China	Pop1	Incomplete-bolting
8N970	Allium sativum	Guangdong, China	Pop1	Incomplete-bolting
8N972	Allium sativum	Guangdong, China	Pop1	Incomplete-bolting
8N973	Allium sativum	Guangdong, China	Pop3	Complete-bolting
8N974	Allium sativum	Guangdong, China	Pop1	Incomplete-bolting
8N975	Allium sativum	Guangdong, China	Pop1	Incomplete-bolting
8N976	Allium sativum	Guangdong, China	Pop1	Incomplete-bolting
8N977	Allium sativum	Guangdong, China	Pop1	Incomplete-bolting
8N978	Allium sativum	Guangdong, China	Pop5	Complete-bolting
8N979	Allium sativum	Guangdong, China	Pop3	Complete-bolting
8N981	Allium sativum	Guangdong, China	Pop3	Complete-bolting
8N982	Allium sativum	Sweden	Pop5	Complete-bolting
8N983	Allium sativum	Jiangsu, China	Pop5	Complete-bolting
8N984	Allium sativum	Sichuan, China	Pop3	Complete-bolting
8N985	Allium sativum	Jiangsu, China	Pop5	Complete-bolting
8N986	Allium sativum	Jiangsu, China	Pop3	Complete-bolting
8N987	Allium sativum	Shandong, China	Pop5	Complete-bolting
8N988	Allium sativum	Shandong, China	Pop5	Complete-bolting
8N989	Allium sativum	Hubei, China	Pop5	Complete-bolting
8N990	Allium sativum	Shandong, China	Pop3	Complete-bolting
8N991	Allium sativum	Shandong, China	Pop5	Complete-bolting
8N992	Allium sativum	Shandong, China	Pop5	Complete-bolting
8N993	Allium sativum	Shandong, China	Pop5	Complete-bolting
8N994	Allium sativum	Shandong, China	Pop5	Complete-bolting
8N995	Allium sativum	Sichuan, China	Pop3	Complete-bolting
8N996	Allium sativum	Xinjiang, China	Pop2	Complete-bolting
8N997	Allium sativum	Xinjiang, China	Pop2	Complete-bolting
8N998	Allium sativum	Xinjiang, China	Pop5	Complete-bolting
8N999	Allium sativum	Xinjiang, China	Pop2	Complete-bolting
8N1001	Allium sativum	Xinjiang, China	Pop3	Complete-bolting
8N1002	Allium sativum	Guangdong, China	Pop1	Incomplete-bolting
8N1003	Allium sativum	Guangdong, China	Pop1	Incomplete-bolting
8N1004	Allium sativum	Hunan, China	Pop1	Incomplete-bolting
8N1005	Allium sativum	Hunan, China	Pop1	Complete-bolting
8N1006	Allium sativum	Hunan, China	Pop1	Complete-bolting
8N1007	Allium sativum	Hunan, China	Pop3	Incomplete-bolting
8N1009	Allium sativum	Hunan, China	Pop1	Non-bolting
8N1010	Allium sativum	Hunan, China	Pop1	Incomplete-bolting
8N1011	Allium sativum	Hunan, China	Pop1	Incomplete-bolting
8N1012	Allium sativum	Hunan, China	Pop3	Complete-bolting
8N1015	Allium sativum	Hunan, China	Pop3	Complete-bolting
8N1016	Allium sativum	Hunan, China	Pop3	Complete-bolting
8N1017	Allium sativum	Hunan, China	Pop1	Incomplete-bolting
8N1018	Allium sativum	Guangdong, China	Pop1	Non-bolting
8N1019	Allium sativum	Guangdong, China	Pop1	Incomplete-bolting
8N1020	Allium sativum	Guangdong, China	Pop1	Incomplete-bolting
8N1021	Allium sativum	Guangdong, China	Pop1	Incomplete-bolting
8N1022	Allium sativum	Guangdong, China	Pop1	Incomplete-bolting
8N1023	Allium sativum	Guangdong, China	Pop1	Incomplete-bolting
8N1024	Allium sativum	Guangdong, China	Pop1	Incomplete-bolting
8N1029	Allium sativum	Guangdong, China	Pop1	Incomplete-bolting
8N1030	Allium sativum	Guangdong, China	Pop1	Incomplete-bolting
8N1031	Allium sativum	Guangdong, China	Pop1	Incomplete-bolting
8N1032	Allium sativum	Russia	Pop5	Complete-bolting
8N1033	Allium sativum	Russia	Pop2	Complete-bolting
8N1034	Allium sativum	Russia	Pop5	Complete-bolting
8N1035	Allium sativum	Russia	Pop5	Complete-bolting
8N1036	Allium sativum	Guangdong, China	Pop1	Non-bolting
8N1037	Allium sativum	Guangdong, China	Pop1	Incomplete-bolting
8N1038	Allium sativum	Guangdong, China	Pop1	Incomplete-bolting
8N1039	Allium sativum	Guangdong, China	Pop1	Incomplete-bolting
8N1041	Allium sativum	Guangdong, China	Pop1	Incomplete-bolting
8N1043	Allium sativum	Guangdong, China	Pop1	Non-bolting
8N1044	Allium sativum	Guangdong, China	Pop1	Incomplete-bolting
8N1045	Allium sativum	Guangdong, China	Pop1	Incomplete-bolting
8N1046	Allium sativum	Guangdong, China	Pop1	Non-bolting
8N1053	Allium sativum	Guizhou, China	Pop1	Non-bolting
8N1057	Allium sativum	Guizhou, China	Pop1	Incomplete-bolting
8N1058	Allium sativum	Guizhou, China	Pop3	Complete-bolting
8N1059	Allium sativum	Guizhou, China	Pop3	Complete-bolting
8N1060	Allium sativum	Guizhou, China	Pop3	Complete-bolting
8N1061	Allium sativum	Guizhou, China	Pop1	Non-bolting
8N1062	Allium sativum	Guizhou, China	Pop3	Complete-bolting
8N1063	Allium sativum	Guangdong, China	Pop1	Incomplete-bolting
8N1064	Allium sativum	Guangdong, China	Pop1	Incomplete-bolting
8N1065	Allium sativum	Guangdong, China	Pop1	Non-bolting
8N1066	Allium sativum	Guangdong, China	Pop1	Incomplete-bolting
8N1067	Allium sativum	Guangdong, China	Pop1	Incomplete-bolting
8N1068	Allium sativum	Guangdong, China	Pop1	Incomplete-bolting
8N1069	Allium sativum	Guangdong, China	Pop1	Incomplete-bolting
8N1070	Allium sativum	Guangdong, China	Pop1	Incomplete-bolting
8N1071	Allium sativum	Guangdong, China	Pop1	Incomplete-bolting
8N1072	Allium sativum	Guangdong, China	Pop3	Complete-bolting
8N1073	Allium sativum	Guangdong, China	Pop1	Non-bolting
8N1074	Allium sativum	Guangdong, China	Pop3	Non-bolting
8N1147	Allium sativum	Guangdong, China	Pop1	Non-bolting
8N1148	Allium sativum	Guangdong, China	Pop1	Incomplete-bolting
8N1149	Allium sativum	Guangdong, China	Pop1	Incomplete-bolting
8N1150	Allium sativum	Guangdong, China	Pop1	Incomplete-bolting
8N1151	Allium sativum	Guangdong, China	Pop1	Incomplete-bolting
8N1152	Allium sativum	Guangdong, China	Pop1	Incomplete-bolting
8N1153	Allium sativum	Guangdong, China	Pop1	Incomplete-bolting
8N1154	Allium sativum	Guangdong, China	Pop1	Non-bolting
8N1155	Allium sativum	Guangdong, China	Pop1	Incomplete-bolting
8N1156	Allium sativum	Chongqing, China	Pop1	Incomplete-bolting
8N1157	Allium sativum	Chongqing, China	Pop1	Incomplete-bolting
8N1158	Allium sativum	Chongqing, China	Pop3	Complete-bolting
8N1159	Allium sativum	Chongqing, China	Pop3	Complete-bolting
8N1160	Allium sativum	Chongqing, China	Pop3	Complete-bolting
8N1161	Allium sativum	Chongqing, China	Pop1	Incomplete-bolting
8N1162	Allium sativum	Chongqing, China	Pop1	Incomplete-bolting
8N1163	Allium sativum	Chongqing, China	Pop3	Complete-bolting
8N1164	Allium sativum	Chongqing, China	Pop3	Complete-bolting
8N1165	Allium sativum	Chongqing, China	Pop1	Incomplete-bolting
8N1166	Allium sativum	Chongqing, China	Pop1	Incomplete-bolting
8N1167	Allium sativum	Chongqing, China	Pop1	Incomplete-bolting
8N1168	Allium sativum	Chongqing, China	Pop3	Complete-bolting
8N1169	Allium sativum	Chongqing, China	Pop1	Incomplete-bolting
8N1170	Allium sativum	Chongqing, China	Pop3	Complete-bolting
8N1172	Allium sativum	Chongqing, China	Pop1	Incomplete-bolting
8N1173-1	Allium sativum	Beijing, China	Pop3	Complete-bolting
8N1174	Allium sativum	Beijing, China	Pop3	Complete-bolting
8N1175	Allium sativum	Beijing, China	Pop3	Complete-bolting
8N1176	Allium sativum	Beijing, China	Pop1	Incomplete-bolting
8N1177	Allium sativum	Beijing, China	Pop1	Incomplete-bolting
8N1178	Allium sativum	Beijing, China	Pop1	Incomplete-bolting
8N1179	Allium sativum	Beijing, China	Pop3	Complete-bolting
8N1180	Allium sativum	Xinjiang, China	Pop5	Complete-bolting
8N1181	Allium sativum	Guangdong, China	Pop1	Incomplete-bolting
8N1182	Allium sativum	Guangdong, China	Pop1	Incomplete-bolting
8N1183	Allium sativum	Guangdong, China	Pop1	Incomplete-bolting
8N1184	Allium sativum	Guangdong, China	Pop1	Incomplete-bolting
8N1185	Allium sativum	Guangdong, China	Pop1	Incomplete-bolting
8N1186	Allium sativum	Guangdong, China	Pop1	Incomplete-bolting
8N1187	Allium sativum	Guangdong, China	Pop1	Incomplete-bolting
8N1188	Allium sativum	Guangdong, China	Pop1	Incomplete-bolting
8N1189	Allium sativum	Guangdong, China	Pop1	Incomplete-bolting
8N1190	Allium sativum	Guangdong, China	Pop1	Incomplete-bolting
8N1191	Allium sativum	Guangdong, China	Pop1	Incomplete-bolting
8N1192	Allium sativum	Guangdong, China	Pop1	Incomplete-bolting
8N1193	Allium sativum	Guangdong, China	Pop1	Incomplete-bolting
8N1194	Allium sativum	Guangdong, China	Pop1	Incomplete-bolting
8N1195	Allium sativum	Guangdong, China	Pop1	Incomplete-bolting
8N1196	Allium sativum	Fujian, China	Pop1	Incomplete-bolting
8N1197	Allium sativum	Fujian, China	Pop3	Complete-bolting
8N1198	Allium sativum	Fujian, China	Pop1	Complete-bolting
8N1199	Allium sativum	Hunan, China	Pop1	Non-bolting
8N1200	Allium sativum	Hunan, China	Pop1	Complete-bolting
8N1201	Allium sativum	Hunan, China	Pop3	Complete-bolting
8N1202	Allium sativum	Hunan, China	Pop3	Complete-bolting
8N1203	Allium sativum	Hunan, China	Pop1	Incomplete-bolting
8N1204	Allium sativum	Hunan, China	Pop3	Complete-bolting
8N1205	Allium sativum	Hunan, China	Pop3	Complete-bolting
8N1206	Allium sativum	Hunan, China	Pop5	Complete-bolting
8N1207	Allium sativum	Hunan, China	Pop1	Non-bolting
8N1208	Allium sativum	Hunan, China	Pop1	Complete-bolting
8N1209	Allium sativum	Hunan, China	Pop1	Incomplete-bolting
8N1210	Allium sativum	Hunan, China	Pop1	Non-bolting
8N1211	Allium sativum	Hunan, China	Pop3	Complete-bolting
8N1213	Allium sativum	Hunan, China	Pop5	Complete-bolting
8N1214	Allium sativum	Hunan, China	Pop1	Incomplete-bolting
8N1215	Allium sativum	Hunan, China	Pop5	Complete-bolting
8N1216	Allium sativum	Hunan, China	Pop3	Complete-bolting
8N1217	Allium sativum	Hunan, China	Pop3	Complete-bolting
8N1218	Allium sativum	Hunan, China	Pop1	Incomplete-bolting
8N1219	Allium sativum	Hunan, China	Pop3	Complete-bolting
8N1220	Allium sativum	Hunan, China	Pop5	Non-bolting
8N1221	Allium sativum	Hunan, China	Pop1	Non-bolting
8N1222	Allium sativum	Hunan, China	Pop3	Complete-bolting
8N1223	Allium sativum	United States	Pop4	Non-bolting
8N1224	Allium sativum	Hungary	Pop4	Non-bolting
8N1227	Allium sativum	Gansu, China	Pop3	Complete-bolting
8N1228	Allium sativum	Gansu, China	Pop3	Complete-bolting
8N1237	Allium sativum	Sichuan, China	Pop3	Complete-bolting
8N1238	Allium sativum	Sichuan, China	Pop3	Complete-bolting
8N1239	Allium sativum	Sichuan, China	Pop3	Complete-bolting
8N1240	Allium sativum	Sichuan, China	Pop3	Complete-bolting
8N1241	Allium sativum	Sichuan, China	Pop1	Complete-bolting
8N1242	Allium sativum	Sichuan, China	Pop3	Complete-bolting
8N1243	Allium sativum	Sichuan, China	Pop3	Complete-bolting
8N1244	Allium sativum	Sichuan, China	Pop3	Complete-bolting
8N1245	Allium sativum	Sichuan, China	Pop3	Complete-bolting
8N1246	Allium sativum	Sichuan, China	Pop1	Incomplete-bolting
8N1247	Allium sativum	Sichuan, China	Pop3	Complete-bolting
8N1248	Allium sativum	Sichuan, China	Pop3	Complete-bolting
8N1249	Allium sativum	Sichuan, China	Pop1	Incomplete-bolting
8N1250	Allium sativum	Sichuan, China	Pop3	Complete-bolting
8N1251	Allium sativum	Sichuan, China	Pop3	Complete-bolting
8N1252	Allium sativum	Sichuan, China	Pop3	Complete-bolting
8N1253	Allium sativum	Sichuan, China	Pop3	Complete-bolting
8N1254	Allium sativum	Sichuan, China	Pop3	Complete-bolting
8N1255	Allium sativum	Sichuan, China	Pop3	Complete-bolting
8N1256	Allium sativum	Sichuan, China	Pop3	Complete-bolting
8N1257	Allium sativum	Sichuan, China	Pop3	Complete-bolting
8N1258	Allium sativum	Sichuan, China	Pop3	Complete-bolting
8N1259	Allium sativum	Sichuan, China	Pop3	Complete-bolting
8N1260	Allium sativum	Sichuan, China	Pop1	Incomplete-bolting
8N1261	Allium sativum	Sichuan, China	Pop3	Complete-bolting
8N1262	Allium sativum	Sichuan, China	Pop3	Complete-bolting
8N1263	Allium sativum	Sichuan, China	Pop3	Complete-bolting
8N1264	Allium sativum	Sichuan, China	Pop3	Complete-bolting
8N1265	Allium sativum	Sichuan, China	Pop3	Complete-bolting
8N1266	Allium sativum	Sichuan, China	Pop3	Complete-bolting
8N1267	Allium sativum	Beijing, China	Pop5	Complete-bolting
8N1268	Allium sativum	Guangdong, China	Pop1	Incomplete-bolting
8N1269	Allium sativum	Guangdong, China	Pop1	Incomplete-bolting
8N1270	Allium sativum	Guangdong, China	Pop1	Incomplete-bolting
8N1271	Allium sativum	Guangdong, China	Pop1	Non-bolting
8N1272	Allium sativum	Guangdong, China	Pop1	Incomplete-bolting
8N1273	Allium sativum	Guangdong, China	Pop1	Non-bolting
8N1274	Allium sativum	Guangdong, China	Pop1	Incomplete-bolting
8N1275	Allium sativum	Guangxi, China	Pop1	Non-bolting
8N1276	Allium sativum	Beijing, China	Pop1	Incomplete-bolting
8N1277	Allium sativum	Beijing, China	Pop1	Incomplete-bolting
8N1278	Allium sativum	Beijing, China	Pop1	Non-bolting

## Sheet: Table S3
Table S3. GBS data of garlic accessions.
Accessions	Clean reads	Mapped reads	Mapped rate (%)	Coverage (%)	Sequencing depth to the covering genome (×)
8N013	11957677	11773528	98.46	3.01	3.51619
8N021	9996014	9855070	98.59	2.71	3.25939
8N024	9197150	9074827	98.67	2.43	3.36384
8N025	13603984	13433934	98.75	3.54	3.40557
8N027	13469932	13304251	98.77	3.39	3.53519
8N028	10480327	10337794	98.64	2.68	3.48801
8N030A	10110958	9985582	98.76	2.85	3.13727
8N031	11449812	11279209	98.51	2.95	3.46557
8N032	11557089	11402224	98.66	2.9	3.56039
8N035	13746778	13559821	98.64	3.29	3.72678
8N036	11813437	11666950	98.76	3.22	3.28311
8N037-1	13459105	13277407	98.65	3.36	3.5643
8N039	12826925	12631955	98.48	3.01	3.75596
8N043	11149786	11007068	98.72	3.18	3.09137
8N044	12515702	12358004	98.74	3.38	3.29463
8N047	12938551	12763880	98.65	3.13	3.65115
8N060	14977310	14791591	98.76	3.7	3.57726
8N069	13606248	13437530	98.76	3.52	3.47148
8N070	19543414	19283486	98.67	4.24	4.11247
8N072	13629048	13442330	98.63	3.36	3.59582
8N076	11883200	11733471	98.74	3.27	3.20616
8N078A	11159213	11021954	98.77	3.07	3.21471
8N096	12154592	12003875	98.76	3.32	3.23816
8N099	9649403	9511416	98.57	2.67	3.23655
8N100	10443255	10313758	98.76	2.96	3.16891
8N102	15511253	15301851	98.65	3.48	3.96078
8N104A	20320503	20038048	98.61	4.16	4.31699
8N106	14078193	13903623	98.76	3.6	3.46555
8N113	11861926	11700603	98.64	2.98	3.55416
8N123A	15161134	14973135	98.76	3.61	3.77618
8N124	13598895	13412590	98.63	3.25	3.71082
8N125	12182799	12030514	98.75	3.26	3.3537
8N126	8111645	8011060	98.76	2.4	3.00522
8N129	15553606	15351409	98.7	3.49	3.95729
8N130A	14175934	14000152	98.76	3.61	3.50621
8N132	15284512	15078171	98.65	3.49	3.87356
8N139	18666483	18115821	97.05	3.51	4.67323
8N140B	15067835	14789080	98.15	3.29	4.09341
8N141B	19443841	19202737	98.76	4.38	3.95863
8N142	17990904	17751624	98.67	3.73	4.32922
8N145	11274059	11102693	98.48	2.73	3.63316
8N148	9374815	9252942	98.7	2.45	3.42157
8N149	19197317	18934313	98.63	3.92	4.32664
8N151	4985202	4922886	98.75	1.68	2.64388
8N152A	15151728	14944149	98.63	3.42	3.90345
8N154	15775171	15548008	98.56	3.54	3.93385
8N156A	12210345	12039400	98.6	3.11	3.49447
8N167-2	19055224	18595993	97.59	3.99	4.23474
8N170	11693028	11539849	98.69	3.23	3.2513
8N172	14122632	13922090	98.58	3.34	3.76188
8N173	12196277	12014552	98.51	3.04	3.54976
8N174	17496015	17254569	98.62	3.81	4.10788
8N175	10681184	10543396	98.71	2.98	3.1712
8N181A	11074991	10908866	98.5	2.69	3.67124
8N186-2	10579725	10430550	98.59	2.82	3.32589
8N188	4300578	4237359	98.53	1.47	2.60738
8N191	16253547	16029248	98.62	3.64	3.93728
8N193	21331931	21026884	98.57	4.47	4.22769
8N195	5301296	5231849	98.69	1.76	2.70448
8N197	19222025	18941383	98.54	4.18	4.11678
8N200B	15989613	15783346	98.71	3.8	3.71365
8N201	17243959	17014614	98.67	1	15.3529
8N205	10310421	9794899	95	2.33	3.79052
8N206A	4720291	4661287	98.75	1.61	2.63741
8N208	11828775	11680915	98.75	3.16	3.31937
8N209	27355093	26799784	97.97	4.38	5.54193
8N211	14264240	14001777	98.16	3.27	3.84995
8N215	15143809	14954511	98.75	3.62	3.73281
8N217	13320654	13136828	98.62	3.07	3.88072
8N218	16639242	16434579	98.77	3.75	3.91234
8N219	12475000	12294112	98.55	3.16	3.50325
8N220	7568018	7466606	98.66	2.23	3.03971
8N222	21736501	21445231	98.66	4.25	4.58881
8N224	12696501	12536525	98.74	3.32	3.37402
8N231	21799151	21493962	98.6	4.53	4.24466
8N233A	12424128	12263856	98.71	3.2	3.48031
8N234	14317584	14137182	98.74	3.36	3.78093
8N236	5316192	5246549	98.69	1.82	2.60963
8N238	13978001	13768330	98.5	3.21	3.85125
8N240B	12932616	12755439	98.63	3.06	3.79362
8N245	11893448	11726939	98.6	2.77	3.83968
8N246	11566173	11414656	98.69	3.2	3.24031
8N248	14522509	14313384	98.56	3.44	3.75645
8N249	14995850	14784408	98.59	3.5	3.7888
8N252	21141884	20841669	98.58	4.3	4.34996
8N254A	16465277	16236409	98.61	3.59	4.06588
8N256	12070592	11879876	98.42	2.94	3.63444
8N257	8217235	8103837	98.62	2.14	3.44558
8N258	15461854	15124785	97.82	3.17	4.2987
8N259	12051438	11883923	98.61	2.78	3.88149
8N260	8511097	8396197	98.65	2.42	3.11843
8N262	11362438	11203363	98.6	2.84	3.54291
8N263	12635770	12446233	98.5	2.98	3.72993
8N268	11056665	10896343	98.55	2.61	3.79352
8N273	12263951	11936503	97.33	2.49	4.33212
8N275	13789230	13608591	98.69	3.24	3.82473
8N298	10629626	10471244	98.51	2.53	3.75681
8N303	8970331	8859098	98.76	2.4	3.34721
8N312	12105464	11956566	98.77	2.95	3.6255
8N314	9897549	9774819	98.76	2.66	3.34568
8N317	12773662	12608881	98.71	3.03	3.77172
8N318	11301937	11138058	98.55	2.72	3.71605
8N324	11844312	11680860	98.62	1.62	6.50957
8N325	16561547	16356183	98.76	3.68	4.01422
8N326	13121656	12940577	98.62	3.04	3.84705
8N328	14260754	14061103	98.6	3.24	3.94671
8N358	12346421	12167397	98.55	2.92	3.73906
8N359	13131394	12950180	98.62	3.12	3.7636
8N360	9975211	9836555	98.61	2.65	3.36599
8N361	6536375	6446826	98.63	1.99	2.89532
8N362	18557190	18327080	98.76	3.97	4.17127
8N364	12316716	12147976	98.63	3.05	3.61111
8N366	11104665	10952531	98.63	2.69	3.68998
8N371	14473030	14283433	98.69	3.31	3.89598
8N372	11951931	11320869	94.72	2.62	3.87027
8N377	19909359	19634609	98.62	3.85	4.61128
8N381	11992353	11835253	98.69	3.09	3.43793
8N385	17567905	17330738	98.65	3.67	4.29591
8N386	12443108	12268904	98.6	2.84	3.85704
8N387	16009205	15793080	98.65	3.43	4.12911
8N393	12778937	12579585	98.44	2.85	3.99505
8N394	16311544	16088075	98.63	3.49	4.16517
8N395	10777494	10608287	98.43	2.61	3.67909
8N396	9819356	9683848	98.62	2.69	3.22076
8N397	13228704	13048793	98.64	3.19	3.71533
8N398	13790851	13603295	98.64	3.23	3.7758
8N402	14801299	14592600	98.59	3.36	3.9517
8N403	12447295	12250627	98.42	2.85	3.90771
8N404	11413962	11274711	98.78	2.87	3.55183
8N406	11279916	11140045	98.76	2.92	3.47178
8N407	17619791	17373113	98.6	3.96	3.99031
8N409	15893045	15689614	98.72	3.8	3.69468
8N411	15692442	15472747	98.6	3.51	3.98672
8N412	12651203	12493062	98.75	3.39	3.31717
8N417	12366773	12197348	98.63	2.96	3.7383
8N421	8317555	8215249	98.77	2.33	3.15948
8N424	10435809	10308492	98.78	2.79	3.34587
8N425	12452541	12296884	98.75	3.3	3.34479
8N427	16539944	16336502	98.77	3.7	3.97656
8N428	9618321	9497130	98.74	2.79	3.08763
8N429	10175470	10044206	98.71	2.66	3.37296
8N430	13262671	13087603	98.68	2.99	3.98688
8N431	13760890	13580622	98.69	3.56	3.47485
8N432	15474613	15279632	98.74	3.53	3.93212
8N435	12452825	12287202	98.67	3.05	3.60144
8N437	14322452	14146285	98.77	3.3	3.87574
8N439	9879595	9757088	98.76	2.61	3.39085
8N490	10710479	10569100	98.68	2.85	3.33454
8N494	8501304	8384836	98.63	2.33	3.24746
8N496	15125403	14931797	98.72	3.6	3.71811
8N497	13685332	13486894	98.55	3.33	3.66309
8N499	17996029	17763880	98.71	3.87	4.12595
8N502	13910980	13720399	98.63	3.15	3.92385
8N503	17310630	17095978	98.76	3.76	4.11873
8N506	16251716	16046944	98.74	3.67	3.97481
8N507	16480175	16260988	98.67	3.69	3.95445
8N508	8823817	8709989	98.71	2.41	3.25505
8N512	11685845	11539771	98.75	3.14	3.30291
8N517	12029456	11862246	98.61	2.96	3.61047
8N518	14670546	14485697	98.74	3.54	3.67572
8N519	13994150	13817823	98.74	3.48	3.60016
8N522	16384672	16166755	98.67	3.33	4.39115
8N523	8305604	8174375	98.42	2.17	3.37168
8N526	10962745	10801592	98.53	2.66	3.65492
8N527	10115405	9980870	98.67	2.53	3.58442
8N531	15846641	15612110	98.52	3.63	3.84846
8N532	21635700	21133751	97.68	3.44	5.55766
8N533	10440660	10276741	98.43	2.43	3.85021
8N535	10864196	10699060	98.48	2.69	3.55321
8N536	11686854	11262621	96.37	2.76	3.66054
8N541	15918080	15636329	98.23	3.54	3.95336
8N542	10855252	10681567	98.4	2.49	3.88683
8N547-2	13230751	13036258	98.53	3.05	3.86267
8N549	25945794	25362013	97.75	4.25	5.35236
8N550	10913216	10748426	98.49	2.42	4.03048
8N551	14019777	13732371	97.95	3.21	3.83696
8N554	25514888	25030105	98.1	4.67	4.8173
8N555	10903337	10738696	98.49	2.64	3.69719
8N556	12091869	11856077	98.05	2.59	4.16116
8N559A	10693477	10539490	98.56	2.15	4.44799
8N560	11039278	10865961	98.43	2.5	3.94686
8N561	15299460	15083737	98.59	3.24	4.19543
8N562	11782871	11617910	98.6	2.8	3.74557
8N565	7293260	7183861	98.5	1.88	3.41827
8N570	12304744	12066031	98.06	2.76	3.94451
8N573	12007649	11750685	97.86	2.8	3.7791
8N578	14370287	14171977	98.62	3.25	3.9267
8N579	12117012	11953432	98.65	2.77	3.89478
8N581	18394486	18146160	98.65	3.68	4.476
8N582	13337167	13146445	98.57	3.19	3.74472
8N586	19975500	19689850	98.57	4.13	4.27408
8N589	15012249	14754038	98.28	2.9	4.59488
8N590	10378107	10235926	98.63	2.55	3.59493
8N608	15853151	15629621	98.59	3.56	3.94527
8N611	10247151	10108814	98.65	2.57	3.57507
8N612	11053070	10912696	98.73	2.84	3.47207
8N613	17233874	17015003	98.73	3.78	4.02243
8N614	13245168	13079603	98.75	3.24	3.63482
8N615	13979255	13786341	98.62	3.12	3.96162
8N617	13816622	13645295	98.76	3.2	3.84017
8N618	14034997	13856752	98.73	3.34	3.77571
8N621	11441732	11297566	98.74	2.86	3.55723
8N623	13039969	12853497	98.57	3.06	3.75549
8N625	13509691	13323257	98.62	3.01	3.96074
8N628	8409353	8293303	98.62	2.11	3.54092
8N629	9140971	9023966	98.72	2.25	3.60487
8N637	19050208	18796840	98.67	3.68	4.59942
8N641	11791347	11648671	98.79	2.84	3.67286
8N642	17329382	17090236	98.62	3.42	4.46265
8N643	14837387	14629663	98.6	3.38	3.93818
8N644	8022700	7915998	98.67	2.09	3.38257
8N645	17483798	17246018	98.64	3.5	4.45033
8N646	9011325	8896881	98.73	2.28	3.55404
8N647	9773161	9648064	98.72	2.3	3.7779
8N648	12554337	12389875	98.69	2.85	3.95151
8N649	5960878	5883386	98.7	1.6	3.34525
8N650	20162071	19891899	98.66	3.96	4.5304
8N652	21037144	20687927	98.34	3.98	4.67109
8N653	5804968	5732405	98.75	1.7	3.03696
8N654	17942982	17706134	98.68	3.56	4.47726
8N655	6163062	6081093	98.67	1.74	3.12998
8N657	16144195	15926248	98.65	3.21	4.48872
8N658	14132686	13913629	98.45	3.22	3.86382
8N659	10153558	9975870	98.25	2.55	3.54386
8N660	13956693	13776651	98.71	3.02	4.08332
8N663	14311983	14131652	98.74	2.94	4.37866
8N666	20642083	20344837	98.56	3.9	4.73701
8N667	17351715	17120937	98.67	3.58	4.29124
8N668	18739902	18486913	98.65	3.79	4.44435
8N670	18255134	18005038	98.63	3.75	4.32217
8N671	12147836	11978981	98.61	2.85	3.76889
8N672	13212330	13026036	98.59	3.09	3.77201
8N675	17230993	17013882	98.74	3.82	3.98074
8N677	16790102	16565114	98.66	3.63	4.08535
8N678	11573899	11415336	98.63	2.92	3.53133
8N679	22595658	22306433	98.72	4.56	4.43029
8N680	6891616	6796511	98.62	1.8	3.3899
8N682	10420022	10262679	98.49	2.69	3.40589
8N685	13788226	13622767	98.8	3.09	3.98227
8N688	6659161	6560605	98.52	1.83	3.228
8N690	4935597	4869460	98.66	1.41	3.08604
8N691	15482907	15269242	98.62	3.32	4.12165
8N692	13948327	13760024	98.65	3.07	4.03445
8N693	11396335	11234507	98.58	2.25	4.50083
8N695	8446390	8328140	98.6	2.37	3.17697
8N697	10891817	10746955	98.67	2.59	3.76063
8N698	3523927	3472477	98.54	1.22	2.58833
8N702	12437845	12261227	98.58	2.92	3.7876
8N703	9762911	9247429	94.72	2.12	3.97033
8N704	12193659	12018070	98.56	2.89	3.76905
8N706	20384446	20105179	98.63	4.22	4.25651
8N707	14554101	14351798	98.61	3.3	3.95924
8N710	14441993	14226807	98.51	3.36	3.83531
8N714	14643640	14443022	98.63	3.38	3.88353
8N717	15979929	15756209	98.6	3.58	4.00612
8N718	9424866	9292917	98.6	2.4	3.50562
8N719	4604185	4539265	98.59	1.53	2.70258
8N721	7874989	7761589	98.56	2.12	3.30517
8N722	14647154	14445023	98.62	3.47	3.76433
8N723	16319981	16096397	98.63	3.59	4.0044
8N724	10744570	10599518	98.65	2.74	3.50045
8N725-2	77988544	76678336	98.32	8.39	8.30245
8N726	21571238	21275712	98.63	4.23	4.57496
8N727	11235710	11044702	98.3	2.61	3.805
8N731	9565094	9426400	98.55	2.5	3.43166
8N732	13159918	12980943	98.64	3.23	3.62261
8N733	6297705	6203869	98.51	1.89	2.97773
8N734	9911176	9774401	98.62	2.49	3.55552
8N735	8389878	8277453	98.66	2.33	3.19337
8N736	3423728	3373056	98.52	1.16	2.60131
8N737	15550059	15335468	98.62	3.52	3.9481
8N738	16932691	16700713	98.63	3.57	4.19466
8N739	9088642	8956856	98.55	2.5	3.23666
8N740	12703484	12534527	98.67	3.32	3.39043
8N741	6925033	6817694	98.45	1.98	3.08416
8N742	13324793	13148905	98.68	3.25	3.634
8N744	10496013	10340672	98.52	2.79	3.34962
8N745	19140939	18880622	98.64	3.93	4.29803
8N747	15925578	15708990	98.64	3.7	3.85407
8N748	14231143	14033330	98.61	3.37	3.74734
8N749	4922501	4854078	98.61	1.59	2.72562
8N750	8651331	8523291	98.52	2.31	3.32184
8N751	8972908	8849081	98.62	2.3	3.46589
8N752	11620429	11474011	98.74	2.91	3.5363
8N754	11521215	11374895	98.73	2.85	3.6156
8N755	13992494	13818987	98.76	3.26	3.8608
8N756	11488911	11331512	98.63	2.72	3.77922
8N758	5207448	5139230	98.69	1.56	2.99947
8N759	14609317	14401864	98.58	3.27	4.01033
8N760	12958818	12785169	98.66	3.06	3.74649
8N761	10594385	10457717	98.71	2.58	3.6325
8N762	11506266	11352082	98.66	2.89	3.57482
8N763	10485867	10345356	98.66	2.68	3.47378
8N764	10326921	10156526	98.35	2.61	3.49588
8N766	10462307	10325250	98.69	2.64	3.56079
8N768	12097449	11932923	98.64	2.81	3.86038
8N769	7225414	7116310	98.49	1.86	3.46853
8N770	10584622	10434320	98.58	2.79	3.34696
8N773	14524811	14337440	98.71	3.09	4.18243
8N774	17475982	17245299	98.68	3.6	4.35684
8N775	16602769	16381952	98.67	3.51	4.23022
8N776	9442299	9299720	98.49	2.34	3.56951
8N777	21019704	20735937	98.65	4.03	4.64268
8N778	21450725	21163285	98.66	4.1	4.65376
8N779	19526844	19269089	98.68	3.89	4.44162
8N780	18764101	18486392	98.52	3.99	4.16326
8N781	10080061	9959100	98.8	2.49	3.60349
8N783	14070379	13879021	98.64	3.08	4.03163
8N784	22143839	21851540	98.68	4.49	4.38829
8N785	7806257	7708678	98.75	2.04	3.40269
8N786	9637467	9512179	98.7	2.69	3.18166
8N788	15798314	15594515	98.71	3.33	4.20756
8N790	13736632	13567671	98.77	2.99	4.07126
8N794	19148983	18875152	98.57	3.92	4.33621
8N795	18360455	18118096	98.68	3.65	4.4674
8N797	13498631	13319099	98.67	2.87	4.16291
8N799	18795539	18541799	98.65	2.79	6.01967
8N800	11807141	11658371	98.74	2.89	3.63348
8N803	19061841	18804506	98.65	3.81	4.43473
8N808	12793596	12620882	98.65	3.3	3.45229
8N809	11872494	11718151	98.7	3	3.51571
8N815	14930067	14735976	98.7	3.59	3.71823
8N816	15617350	15419009	98.73	3.5	3.97671
8N817	12904865	12739682	98.72	3.03	3.76449
8N818	10352492	10208592	98.61	2.39	3.81643
8N819	8302903	8196625	98.72	2.04	3.6608
8N820	18506310	18245371	98.59	3.34	4.90338
8N822	7172065	7077393	98.68	1.98	3.24423
8N825	13409163	13228139	98.65	2.91	4.07871
8N829	11159268	11004154	98.61	2.79	3.55429
8N830	12386741	12231906	98.75	2.01	5.47197
8N831	12691770	12529315	98.72	2.77	4.05578
8N832	10982166	10840496	98.71	2.51	3.89303
8N836	13859583	13686338	98.75	3.21	3.8069
8N837	12999926	12833526	98.72	2.83	4.05901
8N838	11718074	11558708	98.64	2.15	4.81376
8N847-1	11959328	11776350	98.47	2.99	3.55129
8N848	12176811	12014859	98.67	3.11	3.51045
8N849	12513522	12319562	98.45	2.8	3.97681
8N850	9663753	9512998	98.44	2.57	3.34495
8N852	14838605	14662025	98.81	3.11	4.27477
8N853	11152590	11002030	98.65	2.68	3.73141
8N854	12590737	12425798	98.69	2.82	3.96521
8N855	20532335	20275680	98.75	4.18	4.41356
8N856	17880840	17637660	98.64	3.8	4.18122
8N857	8024116	7910975	98.59	2.09	3.38685
8N858	13807973	13624326	98.67	3.15	3.92365
8N861	11318865	11154741	98.55	2.78	3.64595
8N862	10616609	10438249	98.32	2.58	3.64656
8N863	13669620	13500116	98.76	3.07	3.96472
8N867	14933232	14700273	98.44	3.09	4.32847
8N868	18553890	18321966	98.75	4.21	3.90872
8N869	14323985	14014586	97.84	3.07	4.13882
8N870	14959577	14771086	98.74	3.68	3.62622
8N871	12321170	12167155	98.75	2.95	3.69776
8N877	8462874	8345240	98.61	2.22	3.3977
8N881	9742036	9611492	98.66	2.36	3.65358
8N889	24678996	24318682	98.54	4.34	5.05686
8N890	28896290	28491741	98.6	4.8	5.40709
8N891	30118874	29670102	98.51	3.86	6.9213
8N893	37517500	36992255	98.6	4.9	6.76019
8N895	33478796	33006744	98.59	5.09	5.81058
8N896	48073500	47362012	98.52	5.93	7.24174
8N897	19903932	19603382	98.49	3.81	4.64508
8N898-2	25774220	25379874	98.47	4.53	5.02187
8N899	26079278	25672441	98.44	4.43	5.22886
8N900-2	80819584	79526470	98.4	7.55	9.40938
8N901	26025070	25665924	98.62	4.09	5.62691
8N902	53040800	52266404	98.54	6.09	7.81517
8N903	27404070	27028634	98.63	3.86	6.29768
8N904	23346208	23035703	98.67	3.54	5.8126
8N905	29774128	29384086	98.69	4.18	6.32711
8N906	25249212	24895723	98.6	3.69	6.02767
8N908	26796946	26419109	98.59	3.8	6.23709
8N909	23510558	23176708	98.58	3.45	6.04962
8N910	24735208	24366653	98.51	3.49	6.31509
8N911	73051144	72028427	98.6	6.57	9.78987
8N912	26749766	26388644	98.65	3.8	6.29528
8N915	32552578	32080565	98.55	4.68	6.14731
8N917	24121508	23781394	98.59	3.75	5.69288
8N921	10785632	10634633	98.6	2.49	3.85764
8N922	8641244	8502984	98.4	2.26	3.42534
8N924	8824310	8683121	98.4	2.2	3.58441
8N926	5633901	5542068	98.37	1.66	3.01603
8N927	9217056	9087095	98.59	2.29	3.56366
8N928	14080816	13904805	98.75	3.46	3.60804
8N929	69777838	68807926	98.61	7.8	7.96316
8N930	32962802	32504619	98.61	5.85	5.05055
8N932	21040496	20741720	98.58	3.94	4.73598
8N940	45257654	44605943	98.56	5.75	7.0465
8N942	18165364	17938296	98.75	3.74	4.33438
8N946	16884656	16666843	98.71	3.58	4.18338
8N949	14359704	14155796	98.58	3.04	4.17363
8N950	10850222	10199208	94	2.42	3.82397
8N952	74152846	73077629	98.55	7.6	8.62454
8N953	111712792	110081785	98.54	9.14	10.8634
8N956	22951676	22630352	98.6	4.36	4.69235
8N959	12181714	12011170	98.6	2.9	3.7342
8N962	19417220	19149262	98.62	3.9	4.46056
8N965	20994852	20707222	98.63	4.05	4.58983
8N968	24089552	23749889	98.59	4.44	4.87094
8N969	16301572	16063569	98.54	3.52	4.13256
8N970	43769666	43126251	98.53	5.74	6.84295
8N972	86373400	85129623	98.56	8.37	9.1637
8N973	18490470	18238999	98.64	3.6	4.56283
8N974	13674370	13484296	98.61	2.98	4.10634
8N975	27374118	26996355	98.62	4.64	5.2583
8N976	26859060	26485719	98.61	4.53	5.23938
8N977	20512098	20220826	98.58	3.87	4.70559
8N978	14166158	13989081	98.75	3.22	3.95759
8N979	85351718	84088512	98.52	8.08	9.40067
8N981	109751296	108170877	98.56	8.47	11.634
8N982	29211778	28837867	98.72	4.82	5.42106
8N983	11332428	11188506	98.73	2.6	3.86482
8N984	19020634	18761953	98.64	3.52	4.75934
8N985	21504812	21236001	98.75	3.99	4.81243
8N986	18810940	18555111	98.64	3.46	4.81681
8N987	12949198	12788627	98.76	2.81	4.0772
8N988	76249794	75228046	98.66	8.17	8.22387
8N989	124225244	122548203	98.65	9.77	11.2457
8N990	19072646	18809443	98.62	3.83	4.43667
8N991	13403316	13233093	98.73	3.23	3.69237
8N992	20234992	19986101	98.77	4.19	4.33652
8N993	21363634	21102997	98.78	4.28	4.42752
8N994	18566292	18336069	98.76	3.94	4.20372
8N995	14024172	13830638	98.62	3.14	3.96731
8N996	90297784	88934287	98.49	8.13	9.93722
8N997	55081614	54216832	98.43	7.49	6.5262
8N998	18963720	18719088	98.71	3.86	4.39166
8N999	10258738	10105882	98.51	2.5	3.65387
8N1001	17148738	16900081	98.55	3.53	4.33499
8N1002	18582350	18303614	98.5	3.66	4.49698
8N1003	18315856	18042949	98.51	3.59	4.51393
8N1004	13219416	13026412	98.54	2.91	4.04945
8N1005	88257480	86889489	98.45	8.02	9.78494
8N1006	134294404	132306846	98.52	9.66	12.3886
8N1007	16910522	16677156	98.62	3.48	4.30741
8N1009	36850430	36282933	98.46	5.34	6.08842
8N1010	18798182	18531247	98.58	3.74	4.49385
8N1011	21352408	21047068	98.57	3.98	4.78095
8N1012	19566920	19285156	98.56	3.76	4.61094
8N1015	11677994	11509830	98.56	2.7	3.81664
8N1016	81460430	80230377	98.49	7.86	9.27089
8N1017	36652578	36062471	98.39	6.07	5.3334
8N1018	25322790	24978400	98.64	4.44	5.11547
8N1019	13509526	13321743	98.61	3.09	3.8652
8N1020	15862504	15642015	98.61	3.52	3.98943
8N1021	19555600	19281821	98.6	3.9	4.43857
8N1022	17859694	17620374	98.66	3.6	4.38528
8N1023	12827666	12653209	98.64	2.95	3.90207
8N1024	130931396	129019797	98.54	9.28	12.6241
8N1029	27822602	27402480	98.49	5.35	4.58786
8N1030	17900152	17653129	98.62	3.41	4.64054
8N1031	43541428	42879598	98.48	5.64	6.88022
8N1032	17995120	17777379	98.79	3.64	4.40291
8N1033	18384212	18132348	98.63	3.48	4.654
8N1034	12945670	12786438	98.77	2.92	3.95565
8N1035	12177708	12024268	98.74	2.75	3.98207
8N1036	17790764	17525681	98.51	3.5	4.54571
8N1037	84111794	82883761	98.54	7.91	9.45392
8N1038	28578816	28187286	98.63	4.73	5.40399
8N1039	13998470	13806690	98.63	3.02	4.13557
8N1041	49164472	48446670	98.54	6.31	6.95324
8N1043	22549194	22242524	98.64	4.01	4.97661
8N1044	22508820	22204950	98.65	4.07	4.96317
8N1045	15657368	15441296	98.62	3.25	4.32823
8N1046	61976514	61022075	98.46	6.8	8.07774
8N1053	101292306	99793179	98.52	8.79	10.2715
8N1057	24314046	23959060	98.54	4.1	5.29592
8N1058	43418276	42771343	98.51	5.57	6.90842
8N1059	21779886	21457543	98.52	3.79	5.13688
8N1060	16481536	16226072	98.45	3.17	4.59832
8N1061	23295828	22937072	98.46	3.97	5.16268
8N1062	11103762	10932764	98.46	2.45	4.06047
8N1063	40217410	39614148	98.5	5.36	6.7016
8N1064	160136198	157814223	98.55	10.87	13.1897
8N1065	22923440	22607096	98.62	3.97	5.14319
8N1066	14140548	13941166	98.59	2.88	4.36559
8N1067	27148886	26771516	98.61	4.36	5.56205
8N1068	23934506	23587455	98.55	4.02	5.26423
8N1069	22547462	22229542	98.59	3.9	5.11972
8N1070	17542592	17302258	98.63	3.28	4.72089
8N1071	50054120	49303308	98.5	6	7.47663
8N1072	127967836	126061115	98.51	9.74	11.7314
8N1073	27552796	27180833	98.65	4.49	5.50456
8N1074	15574314	15362503	98.64	3.13	4.39617
8N1147	30124590	29705858	98.61	4.63	5.81796
8N1148	27315286	26850926	98.3	4.48	5.42584
8N1149	22567880	22267727	98.67	3.8	5.27825
8N1150	81646916	80405882	98.48	7.89	9.17586
8N1151	94795408	93401915	98.53	8.71	9.5889
8N1152	27548984	27177072	98.65	4.73	5.20764
8N1153	13153298	12974413	98.64	2.95	4.00663
8N1154	23027790	22716914	98.65	4.3	4.7862
8N1155	21081124	20796528	98.65	4.01	4.67677
8N1156	18119462	17876661	98.66	3.69	4.36205
8N1157	15675200	15468287	98.68	3.18	4.40257
8N1158	94261608	92838257	98.49	8.31	10.1147
8N1159	26934094	26527389	98.49	4.99	4.77516
8N1160	26646512	26241485	98.48	4.71	5.02721
8N1161	12700470	12511232	98.51	3.07	3.68964
8N1162	25831644	25459668	98.56	4.67	4.91272
8N1163	21328318	21016924	98.54	4.12	4.5558
8N1164	21728928	21413858	98.55	4.13	4.65867
8N1165	15172134	14953655	98.56	3.3	4.12307
8N1166	38316516	37741768	98.5	5.34	6.42244
8N1167	101300614	99811494	98.53	8.39	10.6473
8N1168	26307188	25925733	98.55	4.84	4.87633
8N1169	14179318	13965210	98.49	3.3	3.82823
8N1170	24525106	24167039	98.54	4.67	4.62114
8N1172	26673450	26286684	98.55	4.74	5.01109
8N1173-1	29578894	29141126	98.52	5.09	5.14545
8N1174	17502412	17243376	98.52	3.68	4.18993
8N1175	82490984	81237121	98.48	7.76	9.38328
8N1176	112968916	111296976	98.52	9.46	10.6236
8N1177	22704014	22358912	98.48	4.28	4.72986
8N1178	12558602	12368967	98.49	2.95	3.76359
8N1179	16848602	16602612	98.54	3.6	4.15342
8N1180	17429580	17192537	98.64	3.87	4.01318
8N1181	20932444	20614270	98.48	4.09	4.59205
8N1182	12663424	12474738	98.51	2.95	3.81223
8N1183	93021172	91663062	98.54	8.31	10.038
8N1184	121074284	119306599	98.54	9.79	11.0499
8N1185	18598674	18323413	98.52	3.78	4.41343
8N1186	12067546	11894980	98.57	2.54	4.25362
8N1187	23280436	22935885	98.52	4.27	4.81025
8N1188	19428192	19128997	98.46	3.79	4.53937
8N1189	19522962	19232069	98.51	3.84	4.5275
8N1190	15907582	15670559	98.51	3.35	4.25682
8N1191	88646542	86979987	98.12	8.1	9.62773
8N1192	161035236	158539189	98.45	11.05	12.9854
8N1193	21195482	20892386	98.57	4.2	4.45471
8N1194	30901614	30413368	98.42	4.97	5.56418
8N1195	17965214	17708311	98.57	3.8	4.23241
8N1196	15414188	15193765	98.57	3.44	4.00467
8N1197	17306934	17059444	98.57	3.73	4.08458
8N1198	11609536	11441197	98.55	2.86	3.58123
8N1199	85466150	84124331	98.43	7.89	9.61167
8N1200	23785862	23429074	98.5	4.87	4.32505
8N1201	16153604	15920992	98.56	3.62	4.0011
8N1202	36782018	36215574	98.46	5.47	5.97188
8N1203	17772546	17513066	98.54	3.86	4.12111
8N1204	14699818	14482260	98.52	3.4	3.87117
8N1205	17920106	17654888	98.52	3.86	4.10873
8N1206	14350138	14154976	98.64	3.44	3.69305
8N1207	124153812	122390827	98.58	8.29	13.3126
8N1208	116199534	110680056	95.25	19.96	4.99215
8N1209	21169252	20860180	98.54	4.18	4.49828
8N1210	11664160	11491530	98.52	2.86	3.6086
8N1211	19506584	19225689	98.56	3.98	4.39416
8N1213	17295310	17065282	98.67	3.85	3.98586
8N1214	15730956	15499710	98.53	3.45	4.04997
8N1215	13420248	13232364	98.6	3.21	3.68967
8N1216	75701588	74626625	98.58	7.4	9.17271
8N1217	31644926	31157594	98.46	5.33	5.29967
8N1218	12665228	12470183	98.46	3	3.72677
8N1219	30551964	30081463	98.46	5.22	5.20677
8N1220	77674780	76680542	98.72	7.99	8.57036
8N1221	31686344	31198374	98.46	5.1	5.55206
8N1222	21911348	21573913	98.46	4.18	4.61981
8N1223	110784630	109189331	98.56	9.17	10.7863
8N1224	28990970	28579298	98.58	5.61	4.61207
8N1227	19547778	19233058	98.39	3.94	4.42844
8N1228	42468008	41801260	98.43	5.68	6.60891
8N1237	24442498	24048973	98.39	4.52	4.8458
8N1238	22606894	22231619	98.34	4.3	4.66784
8N1239	22511476	22133283	98.32	4.25	4.69794
8N1240	16314938	16052267	98.39	3.47	4.17537
8N1241	24820848	24451017	98.51	4.25	5.15194
8N1242	68911638	67912419	98.55	6.71	9.1547
8N1243	47580302	46928451	98.63	5.61	7.5128
8N1244	24821370	24446567	98.49	3.89	5.672
8N1245	44157236	43552281	98.63	5.48	7.14863
8N1246	40887188	40327033	98.63	5.2	6.95844
8N1247	28191052	27802015	98.62	4.26	5.93376
8N1248	34220820	33748572	98.62	4.79	6.34526
8N1249	31685920	31216968	98.52	4.53	6.21076
8N1250	80979470	79918638	98.69	5.93	12.193
8N1251	25774424	25418736	98.62	4.16	5.48638
8N1252	18691022	18412525	98.51	3.5	4.71239
8N1253	30085492	29670312	98.62	4.59	5.88105
8N1254	28869026	28467746	98.61	4.33	5.91768
8N1255	29303740	28902278	98.63	4.39	5.9697
8N1256	19529702	19262145	98.63	3.5	4.94691
8N1257	11328152	11161628	98.53	2.5	4.06269
8N1258	72584406	71531932	98.55	6.61	9.78452
8N1259	31120486	30663014	98.53	4.72	5.80452
8N1260	23696564	23345854	98.52	4.03	5.2063
8N1261	36090836	35589173	98.61	5.05	6.37707
8N1262	46530742	45865352	98.57	5.81	7.10541
8N1263	34353370	33865552	98.58	4.93	6.19217
8N1264	22871384	22553471	98.61	3.81	5.33945
8N1265	8342036	8216071	98.49	1.97	3.78583
8N1266	82436564	81290695	98.61	7.62	9.528
8N1267	17956766	17723328	98.7	3.29	4.83442
8N1268	16946964	16685980	98.46	3.09	4.87653
8N1269	22149728	21828556	98.55	3.69	5.29772
8N1270	55456084	54607605	98.47	6.23	7.95511
8N1271	13461866	13255899	98.47	2.57	4.6072
8N1272	13885438	13685487	98.56	2.67	4.66371
8N1273	33191576	32703659	98.53	4.5	6.48887
8N1274	14919620	14710745	98.6	3.21	4.15678
8N1275	22527688	22212300	98.6	3.69	5.43659
8N1276	14364574	14160597	98.58	2.79	4.57757
8N1277	26106738	25736022	98.58	4.17	5.52773
8N1278	27438264	27043152	98.56	4.25	5.72733
Average	2.21663e+07	2.1838e+07	98.5502	3.73889	5.26972

## Sheet: Table S4
Table S4. SNP loci selected for validation by low and high depth of six pairs of accessions.
Accession with high depth	Accession with low depth	Subpopulation	Consistent	Inconsistent	Accuracy
8N1006 (12.39×)	8N1208 (4.99×)	POP1	208328	173	0.9992
8N1184 (11.05×)	8N1193 (4.45×)	POP1	266850	2946	0.9891
8N1176 (10.62×)	8N1177 (4.73×)	POP1	184482	2669	0.9857
8N1024 (12.62×)	8N1162 (4.91×)	POP1	269133	4072	0.9851
8N1207 (13.31×)	8N1209 (4.50×)	POP1	175839	4053	0.9775
8N1192 (12.99×)	8N1030 (4.64×)	POP1	138565	3566	0.9749

## Sheet: Table S5
Table S5. Quantitative statistics of SNPs in each chromosome.
Chromosomes	Number of SNPs	Proportion (%)
Chr1	112639	10.2375
Chr2	135835	12.3457
Chr3	119339	10.8465
Chr4	128000	11.6336
Chr5	123929	11.2636
Chr6	137049	12.4561
Chr7	190197	17.2866
Chr8	153270	13.9304
Average	137532	12.5
Total	1100258	100

## Sheet: Table S6
Table S6. Quantitative statistics of SNPs in each annotated category.
Category		Number of SNPs	Proportion (%)
Exonic	synonymous	1549	0.140785
	non-synonymous	2022	0.183775
	stop loss	8	0.000727102
	stop gain	86	0.00781635
Intronic		18576	1.68833
Splicing		22	0.00199953
Upstream		3476	0.315926
Downstream		3153	0.286569
Upstream/downstream		137	0.0124516
Intergenic		1071229	97.3616
Total		1100258	100

## Sheet: Table S7
Table S7. Statistic analysis of 20 agronomic traits in two consecutive years.
Trait	Year	Range (Min-Max)	Mean±SD	Coefficient of variation (%)	Broad-sense heritability (H2)	Pearson's correlation coefficient (r)
Plant height (PH, cm)	2020	26.40-72.98	48.25±10.14	21.01	0.61	0.47
	2021	20.25-86.47	55.24±12.31	22.29
Plant width (PW, cm)	2020	7.80-71.60	34.33±11.54	33.63	0.7	0.57
	2021	9.71-77.66	39.67±13.42	33.83
Leaf length (LL, cm)	2020	19.00-55.00	37.85±7.18	18.97	0.66	0.52
	2021	19.26-70.31	44.57±9.18	20.6
Leaf width (LW, cm)	2020	0.63-3.60	2.01±0.60	29.87	0.63	0.51
	2021	0.57-3.76	2.01±0.60	29.77
Number of leaves per plant (NLP)	2020	4.00-12.60	7.98±1.66	20.82	0.54	0.44
	2021	4.75-11.50	8.26±1.36	16.53
Pseudostem height (PSH, cm)	2020	3.20-31.96	15.49±5.38	34.73	0.6	0.48
	2021	5.00-41.30	20.78±7.46	35.88
Pseudostem diameter (PSD, cm)	2020	0.36-1.74	1.02±0.31	30.31	0.61	0.47
	2021	0.32-2.33	1.06±0.32	30.5
Bulb weight (BW, g)	2020	1.60-60.00	20.85±12.24	58.68	0.84	0.77
	2021	2.50-69.33	19.43±10.00	51.47
Bulb height (BH, cm)	2020	1.63-5.06	3.56±0.68	19.1	0.57	0.45
	2021	1.54-4.71	3.04±0.53	17.25
Bulb diameter (BD, cm)	2020	1.50-5.82	3.62±0.87	24.01	0.76	0.65
	2021	1.11-5.87	3.40±0.76	22.36
Basal plate diameter (BPD, cm)	2020	0.49-2.44	1.37±0.41	29.71	0.8	0.72
	2021	0.69-2.69	1.43±0.35	24.61
Clove height (CH, cm)	2020	1.42-3.92	2.73±0.41	14.98	0.72	0.66
	2021	0.94-3.94	2.63±0.38	14.54
Clove back width (CBW, cm)	2020	0.91-3.40	1.66±0.33	19.72	0.76	0.69
	2021	0.52-2.90	1.54±0.35	22.5
Number of cloves per bulb (NCB)	2020	1.88-28.70	8.09±3.54	43.81	0.85	0.8
	2021	1.00-22.20	7.93±3.31	41.69
Bolt weight (BOW, g)	2020	1.50-23.00	7.85±3.35	42.64	0.76	0.69
	2021	2.30-23.43	8.76±3.27	37.28
Bolt length (BOL, cm)	2020	24.50-96.65	52.85±9.88	18.7	0.65	0.62
	2021	38.32-102.86	63.46±11.50	18.13
Basal diameter of bolt (BDB, cm)	2020	0.26-0.81	0.46±0.09	19.77	0.57	0.5
	2021	0.28-0.59	0.43±0.07	15.4
Middle diameter of bolt (MDB, cm)	2020	0.23-0.66	0.42±0.08	23.2558	0.65	0.62
	2021	0.36-0.81	0.54±0.08	21.4286
Flower bud length (FBL, cm)	2020	7.60-33.00	17.64±4.08	23.12	0.73	0.69
	2021	12.32-34.53	19.19±4.06	21.14
Flower bud width (FBW, cm)	2020	0.33-2.19	0.84±0.33	39.06	0.59	0.51
	2021	0.47-2.55	1.18±0.38	32.26

## Sheet: Table S8
Table S8. SNPs associated with agronomic traits based on GWAS.
Trait	SNP code	SNP name	Chromosome	Position	Ref	Alt	Maf	P value	SNP effective	Gene
Plant height (PH, cm)	1	chr2: 691983654	chr2	691983654	G	A	0.143	2.45527e-07	intergenic	Asa2G02545.1 (dist=197452), Asa2G02546.1 (dist=25377)
Plant height (PH, cm)	2	chr2: 691983681	chr2	691983681	G	T	0.142	4.77295e-07	intergenic	Asa2G02545.1 (dist=197479), Asa2G02546.1 (dist=25350)
Plant height (PH, cm)	3	chr2: 691983729	chr2	691983729	T	C	0.143	6.04245e-07	intergenic	Asa2G02545.1 (dist=197527), Asa2G02546.1 (dist=25302)
Plant height (PH, cm)	4	chr2: 691983982	chr2	691983982	C	G	0.15	6.89841e-07	intergenic	Asa2G02545.1 (dist=197780), Asa2G02546.1 (dist=25049)
Plant height (PH, cm)	5	chr2: 1179801602	chr2	1179801602	T	C	0.161	2.3928e-07	intergenic	Asa2G04341.1 (dist=669711), Asa2G04342.1 (dist=12131)
Plant height (PH, cm)	6	chr3: 400231391	chr3	400231391	G	C	0.223	6.38203e-07	intergenic	Asa3G01490.1 (dist=46082), Asa3G01491.1 (dist=43038)
Plant height (PH, cm)	7	chr4: 692134958	chr4	692134958	G	T	0.205	8.93429e-07	intergenic	Asa4G02580.1 (dist=16095), Asa4G02581.1 (dist=405410)
Plant height (PH, cm)	8	chr6: 476893132	chr6	476893132	C	T	0.118	1.89333e-07	intergenic	Asa6G01814.1 (dist=69193), Asa6G01815.1 (dist=522651)
Plant height (PH, cm)	9	chr6: 537507041	chr6	537507041	G	A	0.07	8.29236e-07	intergenic	Asa6G02049.1 (dist=449548), Asa6G02050.1 (dist=49540)
Plant height (PH, cm)	10	chr7: 1552000888	chr7	1552000888	C	T	0.143	5.69699e-07	intergenic	Asa7G05595.1 (dist=473129), Asa7G05596.1 (dist=750793)
Plant width (PW, cm)	1	chr1: 572874143	chr1	572874143	A	G	0.049	8.97133e-08	intergenic	Asa1G02126.1 (dist=330936), Asa1G02127.1 (dist=40856)
Plant width (PW, cm)	2	chr1: 703639367	chr1	703639367	A	G	0.154	3.91496e-07	intergenic	Asa1G02577.1 (dist=202335), Asa1G02578.1 (dist=479056)
Plant width (PW, cm)	3	chr1: 703639405	chr1	703639405	G	A	0.153	3.03669e-07	intergenic	Asa1G02577.1 (dist=202373), Asa1G02578.1 (dist=479018)
Plant width (PW, cm)	4	chr4: 449443443	chr4	449443443	T	C	0.102	7.46252e-07	intergenic	Asa4G01673.1 (dist=326006), Asa4G01674.1 (dist=142528)
Plant width (PW, cm)	5	chr4: 751773583	chr4	751773583	A	G	0.111	9.12705e-07	intergenic	Asa4G02845.1 (dist=584509), Asa4G02846.1 (dist=356154)
Plant width (PW, cm)	6	chr4: 751773651	chr4	751773651	T	C	0.109	6.65487e-07	intergenic	Asa4G02845.1 (dist=584577), Asa4G02846.1 (dist=356086)
Plant width (PW, cm)	7	chr4: 1104921484	chr4	1104921484	T	C	0.154	5.86509e-07	intergenic	Asa4G04013.1 (dist=396346), Asa4G04014.1 (dist=191486)
Plant width (PW, cm)	8	chr5: 540826469	chr5	540826469	G	A	0.08	2.81625e-07	intergenic	Asa5G02110.1 (dist=8945), Asa5G02111.1 (dist=607747)
Plant width (PW, cm)	9	chr5: 558359089	chr5	558359089	A	T	0.086	5.36412e-08	intronic	Asa5G02179.1
Plant width (PW, cm)	10	chr6: 26754872	chr6	26754872	T	G	0.088	5.65536e-07	intergenic	Asa6G00058.1 (dist=376426), Asa6G00059.1 (dist=148762)
Plant width (PW, cm)	11	chr6: 1896135972	chr6	1896135972	G	C	0.086	1.31234e-08	intergenic	Asa6G06841.1 (dist=1310044), Asa6G06842.1 (dist=93221)
Leaf length (LL, cm)	1	chr2: 691983654	chr2	691983654	G	A	0.143	1.16135e-07	intergenic	Asa2G02545.1 (dist=197452), Asa2G02546.1 (dist=25377)
Leaf length (LL, cm)	2	chr2: 691983681	chr2	691983681	G	T	0.142	3.45681e-07	intergenic	Asa2G02545.1 (dist=197479), Asa2G02546.1 (dist=25350)
Leaf length (LL, cm)	3	chr2: 691983729	chr2	691983729	T	C	0.143	1.16613e-07	intergenic	Asa2G02545.1 (dist=197527), Asa2G02546.1 (dist=25302)
Leaf length (LL, cm)	4	chr2: 691983982	chr2	691983982	C	G	0.15	1.62293e-07	intergenic	Asa2G02545.1 (dist=197780), Asa2G02546.1 (dist=25049)
Leaf length (LL, cm)	5	chr6: 1896135972	chr6	1896135972	G	C	0.086	4.76462e-07	intergenic	Asa6G06841.1 (dist=1310044), Asa6G06842.1 (dist=93221)
Leaf length (LL, cm)	6	chr7: 1552000813	chr7	1552000813	A	G	0.142	5.08694e-07	intergenic	Asa7G05595.1 (dist=473054), Asa7G05596.1 (dist=750868)
Leaf length (LL, cm)	7	chr7: 1552000888	chr7	1552000888	C	T	0.143	3.0108e-07	intergenic	Asa7G05595.1 (dist=473129), Asa7G05596.1 (dist=750793)
Leaf width (LW, cm)	1	chr1: 33150182	chr1	33150182	G	A	0.083	2.66119e-07	intergenic	Asa1G00145.1 (dist=9831), Asa1G00146.1 (dist=84781)
Leaf width (LW, cm)	2	chr1: 380767571	chr1	380767571	A	G	0.097	3.60782e-09	intergenic	Asa1G01458.1 (dist=149961), Asa1G01459.1 (dist=252911)
Leaf width (LW, cm)	3	chr1: 515117465	chr1	515117465	A	T	0.075	8.41483e-07	intergenic	Asa1G01933.1 (dist=21085), Asa1G01934.1 (dist=338248)
Leaf width (LW, cm)	4	chr1: 534352476	chr1	534352476	A	C	0.075	2.115e-09	intergenic	Asa1G02017.1 (dist=173442), Asa1G02018.1 (dist=86675)
Leaf width (LW, cm)	5	chr1: 541556641	chr1	541556641	C	T	0.083	6.65413e-07	intergenic	Asa1G02036.1 (dist=174117), Asa1G02037.1 (dist=605805)
Leaf width (LW, cm)	6	chr1: 717404108	chr1	717404108	T	C	0.089	3.34251e-09	intergenic	Asa1G02628.1 (dist=263007), Asa1G02629.1 (dist=80561)
Leaf width (LW, cm)	7	chr1: 739403032	chr1	739403032	T	C	0.088	9.44779e-07	intergenic	Asa1G02730.1 (dist=130699), Asa1G02731.1 (dist=327223)
Leaf width (LW, cm)	8	chr1: 756771603	chr1	756771603	G	A	0.086	8.60815e-13	intergenic	Asa1G02775.1 (dist=1294), Asa1G02776.1 (dist=221416)
Leaf width (LW, cm)	9	chr1: 796653128	chr1	796653128	G	T	0.08	1.68877e-07	intergenic	Asa1G02954.1 (dist=78201), Asa1G02955.1 (dist=209834)
Leaf width (LW, cm)	10	chr1: 817933047	chr1	817933047	C	T	0.126	4.99031e-07	intergenic	Asa1G03027.1 (dist=277893), Asa1G03028.1 (dist=42012)
Leaf width (LW, cm)	11	chr1: 824742469	chr1	824742469	T	G	0.083	1.81219e-07	intergenic	Asa1G03048.1 (dist=392355), Asa1G03049.1 (dist=35738)
Leaf width (LW, cm)	12	chr1: 869942787	chr1	869942787	A	C	0.192	1.20369e-08	intergenic	Asa1G03200.1 (dist=544643), Asa1G03201.1 (dist=17314)
Leaf width (LW, cm)	13	chr1: 893181115	chr1	893181115	C	T	0.078	1.79676e-07	intergenic	Asa1G03294.1 (dist=731103), Asa1G03295.1 (dist=118483)
Leaf width (LW, cm)	14	chr1: 893794819	chr1	893794819	A	G	0.091	5.9796e-08	intergenic	Asa1G03295.1 (dist=467827), Asa1G03296.1 (dist=50986)
Leaf width (LW, cm)	15	chr1: 1010132992	chr1	1010132992	C	T	0.098	1.17019e-10	intergenic	Asa1G03697.1 (dist=7943), Asa1G03698.1 (dist=179614)
Leaf width (LW, cm)	16	chr1: 1040786481	chr1	1040786481	A	G	0.087	6.36322e-10	intergenic	Asa1G03816.1 (dist=650363), Asa1G03817.1 (dist=84652)
Leaf width (LW, cm)	17	chr1: 1147992256	chr1	1147992256	A	G	0.166	8.07386e-07	intergenic	Asa1G04237.1 (dist=9565), Asa1G04238.1 (dist=313906)
Leaf width (LW, cm)	18	chr1: 1295365759	chr1	1295365759	T	C	0.086	1.38657e-09	intergenic	Asa1G04778.1 (dist=112909), Asa1G04779.1 (dist=433744)
Leaf width (LW, cm)	19	chr1: 1295365774	chr1	1295365774	C	A	0.087	2.06334e-08	intergenic	Asa1G04778.1 (dist=112924), Asa1G04779.1 (dist=433729)
Leaf width (LW, cm)	20	chr2: 111274094	chr2	111274094	C	T	0.092	4.9222e-12	intergenic	Asa2G00239.1 (dist=205268), Asa2G00240.1 (dist=226566)
Leaf width (LW, cm)	21	chr2: 123110782	chr2	123110782	A	T	0.081	1.8427e-07	intergenic	Asa2G00290.1 (dist=69881), Asa2G00291.1 (dist=5381)
Leaf width (LW, cm)	22	chr2: 149131774	chr2	149131774	T	C	0.094	1.82831e-10	intergenic	Asa2G00434.1 (dist=62088), Asa2G00435.1 (dist=106548)
Leaf width (LW, cm)	23	chr2: 189276684	chr2	189276684	A	G	0.053	1.31018e-07	intergenic	Asa2G00608.1 (dist=711048), Asa2G00609.1 (dist=226615)
Leaf width (LW, cm)	24	chr2: 321856678	chr2	321856678	A	G	0.076	5.15603e-08	intergenic	Asa2G01121.1 (dist=241638), Asa2G01122.1 (dist=64274)
Leaf width (LW, cm)	25	chr2: 370276768	chr2	370276768	T	C	0.072	1.10565e-08	intergenic	Asa2G01301.1 (dist=219157), Asa2G01302.1 (dist=154860)
Leaf width (LW, cm)	26	chr2: 455619184	chr2	455619184	C	T	0.148	1.32765e-08	intergenic	Asa2G01635.1 (dist=193003), Asa2G01636.1 (dist=173306)
Leaf width (LW, cm)	27	chr2: 479643603	chr2	479643603	A	T	0.086	2.01883e-08	intergenic	Asa2G01725.1 (dist=373900), Asa2G01726.1 (dist=26931)
Leaf width (LW, cm)	28	chr2: 503803343	chr2	503803343	A	C	0.062	9.91218e-08	intergenic	Asa2G01814.1 (dist=318652), Asa2G01815.1 (dist=993949)
Leaf width (LW, cm)	29	chr2: 656069134	chr2	656069134	T	C	0.085	8.24562e-08	intergenic	Asa2G02373.1 (dist=12067), Asa2G02374.1 (dist=4724)
Leaf width (LW, cm)	30	chr2: 663977203	chr2	663977203	C	T	0.074	1.55797e-07	intergenic	Asa2G02402.1 (dist=329693), Asa2G02403.1 (dist=137995)
Leaf width (LW, cm)	31	chr2: 1084718739	chr2	1084718739	A	G	0.064	3.41333e-07	intergenic	Asa2G04029.1 (dist=439727), Asa2G04030.1 (dist=511533)
Leaf width (LW, cm)	32	chr2: 1121658017	chr2	1121658017	T	C	0.085	3.8972e-10	intergenic	Asa2G04163.1 (dist=202209), Asa2G04164.1 (dist=484518)
Leaf width (LW, cm)	33	chr2: 1164155277	chr2	1164155277	G	C	0.072	7.45054e-08	intergenic	Asa2G04277.1 (dist=271506), Asa2G04278.1 (dist=1203876)
Leaf width (LW, cm)	34	chr2: 1178232429	chr2	1178232429	A	T	0.108	1.5477e-07	intergenic	Asa2G04333.1 (dist=20102), Asa2G04334.1 (dist=151857)
Leaf width (LW, cm)	35	chr2: 1193466533	chr2	1193466533	G	A	0.074	7.28521e-08	intergenic	Asa2G04407.1 (dist=152274), Asa2G04408.1 (dist=163434)
Leaf width (LW, cm)	36	chr2: 1252980608	chr2	1252980608	A	T	0.073	1.7486e-08	intergenic	Asa2G04652.1 (dist=328765), Asa2G04653.1 (dist=437586)
Leaf width (LW, cm)	37	chr2: 1381556621	chr2	1381556621	A	G	0.092	1.46107e-12	intergenic	Asa2G05047.1 (dist=306393), Asa2G05048.1 (dist=445625)
Leaf width (LW, cm)	38	chr2: 1482126112	chr2	1482126112	T	C	0.076	8.84328e-07	intergenic	Asa2G05402.1 (dist=556446), Asa2G05403.1 (dist=1449785)
Leaf width (LW, cm)	39	chr2: 1514110392	chr2	1514110392	A	G	0.085	7.51027e-09	intergenic	Asa2G05519.1 (dist=43714), Asa2G05520.1 (dist=255810)
Leaf width (LW, cm)	40	chr2: 1649249742	chr2	1649249742	G	A	0.417	2.07408e-07	intergenic	Asa2G06018.1 (dist=192304), Asa2G06019.1 (dist=54086)
Leaf width (LW, cm)	41	chr2: 1747461154	chr2	1747461154	T	C	0.093	3.8222e-08	intergenic	Asa2G06450.1 (dist=808993), Asa2G06451.1 (dist=407440)
Leaf width (LW, cm)	42	chr2: 1760297700	chr2	1760297700	A	T	0.064	9.75548e-08	intergenic	Asa2G06492.1 (dist=958478), Asa2G06493.1 (dist=585493)
Leaf width (LW, cm)	43	chr3: 8373499	chr3	8373499	T	C	0.352	2.63766e-07	intergenic	Asa3G00027.1 (dist=233278), Asa3G00028.1 (dist=621243)
Leaf width (LW, cm)	44	chr3: 9824768	chr3	9824768	T	C	0.064	7.07575e-07	intergenic	Asa3G00029.1 (dist=579845), Asa3G00030.1 (dist=123791)
Leaf width (LW, cm)	45	chr3: 83853410	chr3	83853410	C	G	0.083	1.07061e-07	intergenic	Asa3G00248.1 (dist=94162), Asa3G00249.1 (dist=118303)
Leaf width (LW, cm)	46	chr3: 117310045	chr3	117310045	T	C	0.064	2.93e-09	intergenic	Asa3G00393.1 (dist=37702), Asa3G00394.1 (dist=1348516)
Leaf width (LW, cm)	47	chr3: 219124460	chr3	219124460	T	C	0.081	1.42069e-10	intergenic	Asa3G00794.1 (dist=18494), Asa3G00795.1 (dist=615425)
Leaf width (LW, cm)	48	chr3: 248101531	chr3	248101531	T	A	0.084	9.26382e-09	intergenic	Asa3G00900.1 (dist=95775), Asa3G00901.1 (dist=230967)
Leaf width (LW, cm)	49	chr3: 248237062	chr3	248237062	A	G	0.096	4.26594e-09	intergenic	Asa3G00900.1 (dist=231306), Asa3G00901.1 (dist=95436)
Leaf width (LW, cm)	50	chr3: 274424681	chr3	274424681	T	A	0.092	6.71132e-07	intronic	Asa3G01003.1
Leaf width (LW, cm)	51	chr3: 323524136	chr3	323524136	G	A	0.069	4.83737e-07	intergenic	Asa3G01221.1 (dist=837765), Asa3G01222.1 (dist=44867)
Leaf width (LW, cm)	52	chr3: 413503327	chr3	413503327	T	G	0.119	7.36676e-08	intergenic	Asa3G01542.1 (dist=495013), Asa3G01543.1 (dist=1062274)
Leaf width (LW, cm)	53	chr3: 439314285	chr3	439314285	T	C	0.083	2.29896e-09	intergenic	Asa3G01632.1 (dist=1636990), Asa3G01633.1 (dist=195999)
Leaf width (LW, cm)	54	chr3: 472508318	chr3	472508318	T	G	0.091	1.57887e-11	intergenic	Asa3G01773.1 (dist=144128), Asa3G01774.1 (dist=251731)
Leaf width (LW, cm)	55	chr3: 577484169	chr3	577484169	A	C	0.08	8.5877e-08	intergenic	Asa3G02115.1 (dist=600143), Asa3G02116.1 (dist=153865)
Leaf width (LW, cm)	56	chr3: 578115767	chr3	578115767	C	T	0.454	2.39201e-07	intergenic	Asa3G02118.1 (dist=216380), Asa3G02119.1 (dist=244748)
Leaf width (LW, cm)	57	chr3: 615572751	chr3	615572751	G	C	0.082	5.94109e-08	intergenic	Asa3G02256.1 (dist=291010), Asa3G02257.1 (dist=128028)
Leaf width (LW, cm)	58	chr3: 620325673	chr3	620325673	A	G	0.066	4.80016e-07	intergenic	Asa3G02285.1 (dist=331855), Asa3G02286.1 (dist=576206)
Leaf width (LW, cm)	59	chr3: 625607984	chr3	625607984	T	C	0.103	1.07768e-14	intergenic	Asa3G02303.1 (dist=539271), Asa3G02304.1 (dist=80550)
Leaf width (LW, cm)	60	chr3: 684043650	chr3	684043650	A	G	0.068	1.77666e-07	intergenic	Asa3G02493.1 (dist=1605), Asa3G02494.1 (dist=317037)
Leaf width (LW, cm)	61	chr3: 727029352	chr3	727029352	T	A	0.078	3.62843e-08	intergenic	Asa3G02625.1 (dist=854493), Asa3G02626.1 (dist=315835)
Leaf width (LW, cm)	62	chr3: 769408639	chr3	769408639	A	G	0.084	8.11831e-07	intergenic	Asa3G02789.1 (dist=50611), Asa3G02790.1 (dist=303465)
Leaf width (LW, cm)	63	chr3: 790566804	chr3	790566804	T	C	0.081	4.70013e-08	intergenic	Asa3G02880.1 (dist=371101), Asa3G02881.1 (dist=266758)
Leaf width (LW, cm)	64	chr3: 826104883	chr3	826104883	A	G	0.093	9.78031e-09	intergenic	Asa3G03018.1 (dist=254267), Asa3G03019.1 (dist=1158299)
Leaf width (LW, cm)	65	chr3: 877072223	chr3	877072223	T	C	0.084	2.59468e-07	intergenic	Asa3G03218.1 (dist=1396005), Asa3G03219.1 (dist=250770)
Leaf width (LW, cm)	66	chr3: 1098186802	chr3	1098186802	A	G	0.083	6.65503e-07	intergenic	Asa3G03993.1 (dist=1096880), Asa3G03994.1 (dist=327176)
Leaf width (LW, cm)	67	chr3: 1154111478	chr3	1154111478	G	A	0.07	1.28608e-07	intronic	Asa3G04190.1
Leaf width (LW, cm)	68	chr3: 1260768241	chr3	1260768241	T	G	0.081	2.62025e-07	nonsynonymous	Asa3G04603.1
Leaf width (LW, cm)	69	chr3: 1325198360	chr3	1325198360	T	C	0.072	8.25342e-07	intergenic	Asa3G04810.1 (dist=132145), Asa3G04811.1 (dist=314837)
Leaf width (LW, cm)	70	chr3: 1432925493	chr3	1432925493	T	C	0.075	7.50396e-07	intergenic	Asa3G05092.1 (dist=393582), Asa3G05093.1 (dist=441770)
Leaf width (LW, cm)	71	chr4: 16020559	chr4	16020559	A	C	0.103	4.55707e-09	intergenic	Asa4G00046.1 (dist=345179), Asa4G00047.1 (dist=668721)
Leaf width (LW, cm)	72	chr4: 16020567	chr4	16020567	A	G	0.103	2.50557e-09	intergenic	Asa4G00046.1 (dist=345187), Asa4G00047.1 (dist=668713)
Leaf width (LW, cm)	73	chr4: 16020571	chr4	16020571	A	G	0.092	1.51866e-07	intergenic	Asa4G00046.1 (dist=345191), Asa4G00047.1 (dist=668709)
Leaf width (LW, cm)	74	chr4: 19854607	chr4	19854607	G	A	0.11	3.02245e-07	intergenic	Asa4G00051.1 (dist=1071156), Asa4G00052.1 (dist=156034)
Leaf width (LW, cm)	75	chr4: 74120033	chr4	74120033	T	G	0.111	7.55455e-08	intergenic	Asa4G00231.1 (dist=60347), Asa4G00232.1 (dist=504971)
Leaf width (LW, cm)	76	chr4: 74897095	chr4	74897095	A	C	0.081	5.51157e-07	intronic	Asa4G00234.1
Leaf width (LW, cm)	77	chr4: 80249236	chr4	80249236	A	C	0.119	3.79017e-08	intergenic	Asa4G00251.1 (dist=17695), Asa4G00252.1 (dist=416451)
Leaf width (LW, cm)	78	chr4: 91336399	chr4	91336399	C	T	0.11	8.28942e-07	intergenic	Asa4G00322.1 (dist=298460), Asa4G00323.1 (dist=22398)
Leaf width (LW, cm)	79	chr4: 91336487	chr4	91336487	C	T	0.114	3.05812e-07	intergenic	Asa4G00322.1 (dist=298548), Asa4G00323.1 (dist=22310)
Leaf width (LW, cm)	80	chr4: 92966624	chr4	92966624	T	A	0.132	7.99343e-07	intergenic	Asa4G00328.1 (dist=91786), Asa4G00329.1 (dist=93147)
Leaf width (LW, cm)	81	chr4: 100452310	chr4	100452310	A	T	0.094	8.07684e-07	intergenic	Asa4G00348.1 (dist=42534), Asa4G00349.1 (dist=107228)
Leaf width (LW, cm)	82	chr4: 100530782	chr4	100530782	T	C	0.096	3.71833e-08	intergenic	Asa4G00348.1 (dist=121006), Asa4G00349.1 (dist=28756)
Leaf width (LW, cm)	83	chr4: 105634028	chr4	105634028	A	G	0.12	2.69784e-07	intergenic	Asa4G00370.1 (dist=294924), Asa4G00371.1 (dist=16816)
Leaf width (LW, cm)	84	chr4: 113247055	chr4	113247055	A	C	0.089	6.77681e-07	intergenic	Asa4G00396.1 (dist=112830), Asa4G00397.1 (dist=157260)
Leaf width (LW, cm)	85	chr4: 116326174	chr4	116326174	A	G	0.135	1.35896e-07	intergenic	Asa4G00407.1 (dist=567813), Asa4G00408.1 (dist=104343)
Leaf width (LW, cm)	86	chr4: 116326198	chr4	116326198	T	C	0.114	4.89977e-07	intergenic	Asa4G00407.1 (dist=567837), Asa4G00408.1 (dist=104319)
Leaf width (LW, cm)	87	chr4: 116899208	chr4	116899208	C	T	0.113	9.01105e-07	intergenic	Asa4G00408.1 (dist=468374), Asa4G00409.1 (dist=370649)
Leaf width (LW, cm)	88	chr4: 116899285	chr4	116899285	G	C	0.104	1.0523e-07	intergenic	Asa4G00408.1 (dist=468451), Asa4G00409.1 (dist=370572)
Leaf width (LW, cm)	89	chr4: 116899289	chr4	116899289	A	C	0.105	8.73676e-07	intergenic	Asa4G00408.1 (dist=468455), Asa4G00409.1 (dist=370568)
Leaf width (LW, cm)	90	chr4: 123792085	chr4	123792085	A	T	0.103	1.08635e-07	intergenic	Asa4G00423.1 (dist=986487), Asa4G00424.1 (dist=524378)
Leaf width (LW, cm)	91	chr4: 126139021	chr4	126139021	G	C	0.144	1.10496e-07	intergenic	Asa4G00431.1 (dist=159708), Asa4G00432.1 (dist=531104)
Leaf width (LW, cm)	92	chr4: 126290781	chr4	126290781	T	C	0.131	5.76834e-07	intergenic	Asa4G00431.1 (dist=311468), Asa4G00432.1 (dist=379344)
Leaf width (LW, cm)	93	chr4: 128469323	chr4	128469323	C	T	0.093	6.73143e-07	intergenic	Asa4G00436.1 (dist=609500), Asa4G00437.1 (dist=48468)
Leaf width (LW, cm)	94	chr4: 128469607	chr4	128469607	A	C	0.096	8.99545e-08	intergenic	Asa4G00436.1 (dist=609784), Asa4G00437.1 (dist=48184)
Leaf width (LW, cm)	95	chr4: 132835161	chr4	132835161	A	G	0.119	4.32893e-09	intronic	Asa4G00454.1
Leaf width (LW, cm)	96	chr4: 146483293	chr4	146483293	A	G	0.15	5.48653e-07	intergenic	Asa4G00505.1 (dist=1005459), Asa4G00506.1 (dist=161599)
Leaf width (LW, cm)	97	chr4: 146483316	chr4	146483316	T	C	0.108	1.96687e-08	intergenic	Asa4G00505.1 (dist=1005482), Asa4G00506.1 (dist=161576)
Leaf width (LW, cm)	98	chr4: 146483340	chr4	146483340	T	G	0.107	2.0083e-07	intergenic	Asa4G00505.1 (dist=1005506), Asa4G00506.1 (dist=161552)
Leaf width (LW, cm)	99	chr4: 149250516	chr4	149250516	A	G	0.07	1.15112e-07	intergenic	Asa4G00511.1 (dist=23722), Asa4G00512.1 (dist=521503)
Leaf width (LW, cm)	100	chr4: 149250528	chr4	149250528	T	C	0.071	2.69803e-07	intergenic	Asa4G00511.1 (dist=23734), Asa4G00512.1 (dist=521491)
Leaf width (LW, cm)	101	chr4: 150147727	chr4	150147727	A	G	0.118	1.29434e-09	intergenic	Asa4G00512.1 (dist=375487), Asa4G00513.1 (dist=305246)
Leaf width (LW, cm)	102	chr4: 162474863	chr4	162474863	C	A	0.081	6.11816e-08	intergenic	Asa4G00588.1 (dist=6413), Asa4G00589.1 (dist=31058)
Leaf width (LW, cm)	103	chr4: 165381033	chr4	165381033	A	C	0.08	1.14046e-08	intergenic	Asa4G00598.1 (dist=156437), Asa4G00599.1 (dist=1099044)
Leaf width (LW, cm)	104	chr4: 165381056	chr4	165381056	T	G	0.082	8.73842e-08	intergenic	Asa4G00598.1 (dist=156460), Asa4G00599.1 (dist=1099021)
Leaf width (LW, cm)	105	chr4: 166524085	chr4	166524085	A	G	0.136	1.17533e-11	nonsynonymous	Asa4G00601.1
Leaf width (LW, cm)	106	chr4: 180414114	chr4	180414114	T	C	0.12	4.93465e-07	intergenic	Asa4G00651.1 (dist=10452), Asa4G00652.1 (dist=169792)
Leaf width (LW, cm)	107	chr4: 180414138	chr4	180414138	A	G	0.12	4.93465e-07	intergenic	Asa4G00651.1 (dist=10476), Asa4G00652.1 (dist=169768)
Leaf width (LW, cm)	108	chr4: 180577155	chr4	180577155	T	C	0.123	1.14211e-07	intergenic	Asa4G00651.1 (dist=173493), Asa4G00652.1 (dist=6751)
Leaf width (LW, cm)	109	chr4: 180577156	chr4	180577156	T	C	0.125	3.14146e-08	intergenic	Asa4G00651.1 (dist=173494), Asa4G00652.1 (dist=6750)
Leaf width (LW, cm)	110	chr4: 185871221	chr4	185871221	T	C	0.125	1.35614e-07	intergenic	Asa4G00661.1 (dist=189295), Asa4G00662.1 (dist=441075)
Leaf width (LW, cm)	111	chr4: 205030685	chr4	205030685	T	C	0.097	3.28114e-09	intergenic	Asa4G00722.1 (dist=133103), Asa4G00723.1 (dist=343153)
Leaf width (LW, cm)	112	chr4: 205030999	chr4	205030999	A	T	0.097	6.17245e-09	intergenic	Asa4G00722.1 (dist=133417), Asa4G00723.1 (dist=342839)
Leaf width (LW, cm)	113	chr4: 206669427	chr4	206669427	A	G	0.125	4.55499e-07	intergenic	Asa4G00726.1 (dist=137538), Asa4G00727.1 (dist=149544)
Leaf width (LW, cm)	114	chr4: 212502427	chr4	212502427	T	G	0.065	7.21306e-07	intergenic	Asa4G00744.1 (dist=64443), Asa4G00745.1 (dist=372117)
Leaf width (LW, cm)	115	chr4: 214450231	chr4	214450231	T	C	0.136	2.24049e-07	intergenic	Asa4G00752.1 (dist=10461), Asa4G00753.1 (dist=8502)
Leaf width (LW, cm)	116	chr4: 214450237	chr4	214450237	A	G	0.133	4.30688e-07	intergenic	Asa4G00752.1 (dist=10467), Asa4G00753.1 (dist=8496)
Leaf width (LW, cm)	117	chr4: 214450272	chr4	214450272	C	A	0.152	3.04132e-09	intergenic	Asa4G00752.1 (dist=10502), Asa4G00753.1 (dist=8461)
Leaf width (LW, cm)	118	chr4: 214450345	chr4	214450345	T	A	0.158	1.29207e-07	intergenic	Asa4G00752.1 (dist=10575), Asa4G00753.1 (dist=8388)
Leaf width (LW, cm)	119	chr4: 233964980	chr4	233964980	G	T	0.078	6.71489e-07	intergenic	Asa4G00807.1 (dist=37248), Asa4G00808.1 (dist=168212)
Leaf width (LW, cm)	120	chr4: 238163097	chr4	238163097	T	C	0.108	4.59413e-07	intergenic	Asa4G00822.1 (dist=776614), Asa4G00823.1 (dist=598515)
Leaf width (LW, cm)	121	chr4: 343086452	chr4	343086452	G	A	0.091	2.78762e-08	intronic	Asa4G01258.1
Leaf width (LW, cm)	122	chr4: 376124564	chr4	376124564	T	C	0.097	2.37472e-10	intergenic	Asa4G01395.1 (dist=127213), Asa4G01396.1 (dist=1314)
Leaf width (LW, cm)	123	chr4: 468221483	chr4	468221483	C	T	0.072	2.70399e-07	intergenic	Asa4G01731.1 (dist=1290296), Asa4G01732.1 (dist=230162)
Leaf width (LW, cm)	124	chr4: 496579259	chr4	496579259	A	G	0.182	9.23341e-11	intergenic	Asa4G01849.1 (dist=9301), Asa4G01850.1 (dist=172027)
Leaf width (LW, cm)	125	chr4: 535888015	chr4	535888015	T	G	0.166	5.03045e-11	intergenic	Asa4G02012.1 (dist=313386), Asa4G02013.1 (dist=747677)
Leaf width (LW, cm)	126	chr4: 680842087	chr4	680842087	G	C	0.081	6.11866e-07	intergenic	Asa4G02539.1 (dist=153397), Asa4G02540.1 (dist=479385)
Leaf width (LW, cm)	127	chr4: 742502279	chr4	742502279	G	A	0.069	8.06048e-07	intergenic	Asa4G02805.1 (dist=1417188), Asa4G02806.1 (dist=600383)
Leaf width (LW, cm)	128	chr4: 841709246	chr4	841709246	A	G	0.072	9.14159e-07	intergenic	Asa4G03144.1 (dist=752156), Asa4G03145.1 (dist=649537)
Leaf width (LW, cm)	129	chr4: 1062164866	chr4	1062164866	A	G	0.075	1.01056e-07	intergenic	Asa4G03825.1 (dist=149299), Asa4G03826.1 (dist=94862)
Leaf width (LW, cm)	130	chr4: 1104921484	chr4	1104921484	T	C	0.154	1.60738e-12	intergenic	Asa4G04013.1 (dist=396346), Asa4G04014.1 (dist=191486)
Leaf width (LW, cm)	131	chr4: 1592641298	chr4	1592641298	A	G	0.061	4.83355e-07	intergenic	Asa4G05881.1 (dist=145584), Asa4G05882.1 (dist=826992)
Leaf width (LW, cm)	132	chr4: 1687871755	chr4	1687871755	A	G	0.089	1.20763e-12	intergenic	Asa4G06163.1 (dist=1738277), Asa4G06164.1 (dist=2116)
Leaf width (LW, cm)	133	chr4: 1712533250	chr4	1712533250	A	G	0.092	7.35879e-09	intergenic	Asa4G06217.1 (dist=788341), Asa4G06218.1 (dist=125533)
Leaf width (LW, cm)	134	chr4: 1712533317	chr4	1712533317	T	C	0.107	6.67377e-11	intergenic	Asa4G06217.1 (dist=788408), Asa4G06218.1 (dist=125466)
Leaf width (LW, cm)	135	chr4: 1712533324	chr4	1712533324	G	C	0.108	7.43329e-10	intergenic	Asa4G06217.1 (dist=788415), Asa4G06218.1 (dist=125459)
Leaf width (LW, cm)	136	chr4: 1712700119	chr4	1712700119	C	T	0.135	6.42141e-07	synonymous	Asa4G06220.1
Leaf width (LW, cm)	137	chr4: 1712700138	chr4	1712700138	C	T	0.134	4.60507e-07	nonsynonymous	Asa4G06220.1
Leaf width (LW, cm)	138	chr4: 1712700139	chr4	1712700139	A	G	0.134	4.60507e-07	nonsynonymous	Asa4G06220.1
Leaf width (LW, cm)	139	chr4: 1712784809	chr4	1712784809	G	A	0.128	8.77234e-08	intergenic	Asa4G06220.1 (dist=83206), Asa4G06221.1 (dist=2971)
Leaf width (LW, cm)	140	chr4: 1712784832	chr4	1712784832	A	T	0.13	1.61638e-07	intergenic	Asa4G06220.1 (dist=83229), Asa4G06221.1 (dist=2948)
Leaf width (LW, cm)	141	chr4: 1789248164	chr4	1789248164	A	G	0.072	3.88727e-07	intergenic	Asa4G06433.1 (dist=2698), Asa4G06434.1 (dist=114106)
Leaf width (LW, cm)	142	chr4: 1789248523	chr4	1789248523	A	G	0.07	2.25652e-07	intergenic	Asa4G06433.1 (dist=3057), Asa4G06434.1 (dist=113747)
Leaf width (LW, cm)	143	chr5: 138896545	chr5	138896545	A	G	0.1	1.2191e-09	intergenic	Asa5G00599.1 (dist=1614193), Asa5G00600.1 (dist=93001)
Leaf width (LW, cm)	144	chr5: 175672741	chr5	175672741	T	G	0.09	2.63833e-07	intergenic	Asa5G00792.1 (dist=43978), Asa5G00793.1 (dist=185805)
Leaf width (LW, cm)	145	chr5: 219215733	chr5	219215733	A	C	0.082	1.85788e-10	intergenic	Asa5G00981.1 (dist=288344), Asa5G00982.1 (dist=24663)
Leaf width (LW, cm)	146	chr5: 259491543	chr5	259491543	A	G	0.081	3.85856e-07	intergenic	Asa5G01111.1 (dist=250209), Asa5G01112.1 (dist=425924)
Leaf width (LW, cm)	147	chr5: 269717329	chr5	269717329	T	C	0.085	5.82403e-08	intergenic	Asa5G01140.1 (dist=27181), Asa5G01141.1 (dist=312879)
Leaf width (LW, cm)	148	chr5: 292697014	chr5	292697014	A	G	0.082	6.85827e-12	intergenic	Asa5G01236.1 (dist=586810), Asa5G01237.1 (dist=43944)
Leaf width (LW, cm)	149	chr5: 300796453	chr5	300796453	C	T	0.07	1.57588e-07	intergenic	Asa5G01266.1 (dist=465208), Asa5G01267.1 (dist=274045)
Leaf width (LW, cm)	150	chr5: 319677748	chr5	319677748	T	C	0.062	3.99292e-07	intergenic	Asa5G01333.1 (dist=53935), Asa5G01334.1 (dist=66162)
Leaf width (LW, cm)	151	chr5: 435737891	chr5	435737891	A	G	0.083	8.26437e-08	intergenic	Asa5G01727.1 (dist=152047), Asa5G01728.1 (dist=469574)
Leaf width (LW, cm)	152	chr5: 458933603	chr5	458933603	C	A	0.093	3.43974e-10	intergenic	Asa5G01793.1 (dist=232806), Asa5G01794.1 (dist=112550)
Leaf width (LW, cm)	153	chr5: 490039273	chr5	490039273	G	A	0.061	1.56083e-07	intergenic	Asa5G01924.1 (dist=73201), Asa5G01925.1 (dist=104402)
Leaf width (LW, cm)	154	chr5: 540826469	chr5	540826469	G	A	0.08	6.8091e-11	intergenic	Asa5G02110.1 (dist=8945), Asa5G02111.1 (dist=607747)
Leaf width (LW, cm)	155	chr5: 542260695	chr5	542260695	A	G	0.077	5.09337e-08	intergenic	Asa5G02116.1 (dist=167233), Asa5G02117.1 (dist=966674)
Leaf width (LW, cm)	156	chr5: 558359089	chr5	558359089	A	T	0.086	7.09072e-10	intronic	Asa5G02179.1
Leaf width (LW, cm)	157	chr5: 664912409	chr5	664912409	A	G	0.086	2.10031e-07	intergenic	Asa5G02604.1 (dist=385156), Asa5G02605.1 (dist=9290)
Leaf width (LW, cm)	158	chr5: 1001228193	chr5	1001228193	C	T	0.087	2.08795e-08	intergenic	Asa5G03741.1 (dist=91971), Asa5G03742.1 (dist=241477)
Leaf width (LW, cm)	159	chr5: 1015225900	chr5	1015225900	T	C	0.086	1.04612e-09	intergenic	Asa5G03812.1 (dist=419380), Asa5G03813.1 (dist=566699)
Leaf width (LW, cm)	160	chr5: 1025419984	chr5	1025419984	A	G	0.087	1.5995e-07	intergenic	Asa5G03852.1 (dist=662937), Asa5G03853.1 (dist=64333)
Leaf width (LW, cm)	161	chr5: 1144657655	chr5	1144657655	T	C	0.082	8.70789e-09	intergenic	Asa5G04262.1 (dist=378768), Asa5G04263.1 (dist=449834)
Leaf width (LW, cm)	162	chr5: 1281260325	chr5	1281260325	G	A	0.063	3.35632e-09	intergenic	Asa5G04723.1 (dist=241810), Asa5G04724.1 (dist=78955)
Leaf width (LW, cm)	163	chr5: 1449372963	chr5	1449372963	A	G	0.057	1.26057e-07	intergenic	Asa5G05361.1 (dist=136814), Asa5G05362.1 (dist=399521)
Leaf width (LW, cm)	164	chr5: 1602118111	chr5	1602118111	A	G	0.08	4.80571e-07	intergenic	Asa5G05881.1 (dist=26014), Asa5G05882.1 (dist=30041)
Leaf width (LW, cm)	165	chr5: 1686109506	chr5	1686109506	A	G	0.092	6.95516e-13	intergenic	Asa5G06113.1 (dist=850299), Asa5G06114.1 (dist=374269)
Leaf width (LW, cm)	166	chr6: 26754872	chr6	26754872	T	G	0.088	9.6463e-11	intergenic	Asa6G00058.1 (dist=376426), Asa6G00059.1 (dist=148762)
Leaf width (LW, cm)	167	chr6: 116045017	chr6	116045017	T	C	0.082	3.76413e-08	intergenic	Asa6G00432.1 (dist=804653), Asa6G00433.1 (dist=59728)
Leaf width (LW, cm)	168	chr6: 162413508	chr6	162413508	T	G	0.092	9.281e-08	intergenic	Asa6G00623.1 (dist=5081), Asa6G00624.1 (dist=635740)
Leaf width (LW, cm)	169	chr6: 187863027	chr6	187863027	A	G	0.089	7.62723e-07	intergenic	Asa6G00731.1 (dist=217525), Asa6G00732.1 (dist=259517)
Leaf width (LW, cm)	170	chr6: 305136413	chr6	305136413	G	A	0.119	2.06142e-07	intergenic	Asa6G01154.1 (dist=237739), Asa6G01155.1 (dist=20020)
Leaf width (LW, cm)	171	chr6: 342470976	chr6	342470976	T	C	0.086	4.61843e-07	intergenic	Asa6G01319.1 (dist=23322), Asa6G01320.1 (dist=751365)
Leaf width (LW, cm)	172	chr6: 402114910	chr6	402114910	C	G	0.086	4.56821e-09	intergenic	Asa6G01541.1 (dist=294995), Asa6G01542.1 (dist=295396)
Leaf width (LW, cm)	173	chr6: 482831933	chr6	482831933	A	G	0.085	3.27873e-07	intergenic	Asa6G01849.1 (dist=144750), Asa6G01850.1 (dist=18440)
Leaf width (LW, cm)	174	chr6: 545557444	chr6	545557444	T	G	0.084	1.08939e-08	intergenic	Asa6G02085.1 (dist=160800), Asa6G02086.1 (dist=112668)
Leaf width (LW, cm)	175	chr6: 563322829	chr6	563322829	T	C	0.086	6.18883e-14	intergenic	Asa6G02168.1 (dist=326536), Asa6G02169.1 (dist=126237)
Leaf width (LW, cm)	176	chr6: 676890026	chr6	676890026	A	G	0.097	2.74162e-07	intergenic	Asa6G02657.1 (dist=471785), Asa6G02658.1 (dist=719275)
Leaf width (LW, cm)	177	chr6: 822597892	chr6	822597892	A	G	0.058	2.17173e-09	intergenic	Asa6G03209.1 (dist=245424), Asa6G03210.1 (dist=251626)
Leaf width (LW, cm)	178	chr6: 823698193	chr6	823698193	T	G	0.077	1.5072e-07	intergenic	Asa6G03212.1 (dist=431538), Asa6G03213.1 (dist=200572)
Leaf width (LW, cm)	179	chr6: 1027594403	chr6	1027594403	T	C	0.073	8.04335e-07	intergenic	Asa6G03859.1 (dist=241487), Asa6G03860.1 (dist=259289)
Leaf width (LW, cm)	180	chr6: 1132527582	chr6	1132527582	A	C	0.098	2.04985e-11	intergenic	Asa6G04192.1 (dist=668141), Asa6G04193.1 (dist=1346844)
Leaf width (LW, cm)	181	chr6: 1234964115	chr6	1234964115	A	C	0.089	1.48881e-08	intergenic	Asa6G04573.1 (dist=82398), Asa6G04574.1 (dist=364412)
Leaf width (LW, cm)	182	chr6: 1533801640	chr6	1533801640	A	C	0.078	5.43959e-08	intergenic	Asa6G05633.1 (dist=178420), Asa6G05634.1 (dist=202919)
Leaf width (LW, cm)	183	chr6: 1558404900	chr6	1558404900	A	G	0.086	6.72905e-13	intergenic	Asa6G05697.1 (dist=30506), Asa6G05698.1 (dist=113903)
Leaf width (LW, cm)	184	chr6: 1606446364	chr6	1606446364	A	G	0.09	4.96777e-07	intergenic	Asa6G05858.1 (dist=278432), Asa6G05859.1 (dist=324720)
Leaf width (LW, cm)	185	chr6: 1629579691	chr6	1629579691	C	T	0.074	4.45807e-08	intergenic	Asa6G05915.1 (dist=19505), Asa6G05916.1 (dist=168637)
Leaf width (LW, cm)	186	chr6: 1749873272	chr6	1749873272	T	A	0.081	2.50628e-08	intergenic	Asa6G06303.1 (dist=128350), Asa6G06304.1 (dist=259010)
Leaf width (LW, cm)	187	chr6: 1819364476	chr6	1819364476	T	C	0.086	2.53672e-07	intergenic	Asa6G06558.1 (dist=65568), Asa6G06559.1 (dist=401328)
Leaf width (LW, cm)	188	chr6: 1828763103	chr6	1828763103	C	T	0.087	6.96834e-10	intergenic	Asa6G06592.1 (dist=290788), Asa6G06593.1 (dist=181145)
Leaf width (LW, cm)	189	chr6: 1830609662	chr6	1830609662	A	C	0.093	1.62648e-08	intergenic	Asa6G06601.1 (dist=500752), Asa6G06602.1 (dist=578323)
Leaf width (LW, cm)	190	chr6: 1879686093	chr6	1879686093	T	C	0.07	1.02368e-08	intergenic	Asa6G06788.1 (dist=836888), Asa6G06789.1 (dist=571620)
Leaf width (LW, cm)	191	chr6: 1896135972	chr6	1896135972	G	C	0.086	5.36588e-16	intergenic	Asa6G06841.1 (dist=1310044), Asa6G06842.1 (dist=93221)
Leaf width (LW, cm)	192	chr6: 1898570619	chr6	1898570619	T	G	0.066	3.41453e-07	intergenic	Asa6G06850.1 (dist=12764), Asa6G06851.1 (dist=60020)
Leaf width (LW, cm)	193	chr7: 799428983	chr7	799428983	G	A	0.15	1.15779e-09	intergenic	Asa7G02914.1 (dist=231083), Asa7G02915.1 (dist=16784)
Leaf width (LW, cm)	194	chr7: 1063371820	chr7	1063371820	C	T	0.099	5.74968e-07	intergenic	NONE.1 (dist=NONE), Asa7G03874.1 (dist=360704)
Leaf width (LW, cm)	195	chr7: 1580558202	chr7	1580558202	A	G	0.086	9.4315e-07	intergenic	Asa7G05719.1 (dist=674806), Asa7G05720.1 (dist=30557)
Leaf width (LW, cm)	196	chr8: 185189700	chr8	185189700	T	C	0.124	7.15322e-07	intergenic	Asa8G00581.1 (dist=70770), Asa8G00582.1 (dist=24221)
Leaf width (LW, cm)	197	chr8: 337098100	chr8	337098100	T	C	0.091	3.02963e-14	intergenic	Asa8G01180.1 (dist=381378), Asa8G01181.1 (dist=89949)
Leaf width (LW, cm)	198	chr8: 465622736	chr8	465622736	C	G	0.1	6.19048e-11	intergenic	Asa8G01638.1 (dist=105452), Asa8G01639.1 (dist=505768)
Leaf width (LW, cm)	199	chr8: 515280149	chr8	515280149	A	C	0.081	2.92367e-07	intergenic	Asa8G01840.1 (dist=200658), Asa8G01841.1 (dist=585147)
Leaf width (LW, cm)	200	chr8: 773483499	chr8	773483499	T	C	0.102	1.75064e-10	intronic	Asa8G02795.1
Leaf width (LW, cm)	201	chr8: 877552900	chr8	877552900	T	C	0.091	5.6415e-09	intergenic	Asa8G03258.1 (dist=7215), Asa8G03259.1 (dist=212818)
Leaf width (LW, cm)	202	chr8: 903975283	chr8	903975283	T	G	0.247	3.35369e-07	intergenic	Asa8G03341.1 (dist=563182), Asa8G03342.1 (dist=912152)
Leaf width (LW, cm)	203	chr8: 1347375236	chr8	1347375236	G	T	0.081	3.71885e-10	intergenic	Asa8G05085.1 (dist=224877), Asa8G05086.1 (dist=52518)
Leaf width (LW, cm)	204	chr8: 1557546601	chr8	1557546601	G	A	0.092	1.34035e-10	intergenic	Asa8G05994.1 (dist=300218), Asa8G05995.1 (dist=3437)
Number of leaves per plant (NLP)	1	chr1: 193864581	chr1	193864581	A	G	0.18	1.89677e-07	intergenic	Asa1G00785.1 (dist=1238803), Asa1G00786.1 (dist=253933)
Number of leaves per plant (NLP)	2	chr1: 194538524	chr1	194538524	T	G	0.066	2.58063e-07	intergenic	Asa1G00787.1 (dist=13708), Asa1G00788.1 (dist=74433)
Number of leaves per plant (NLP)	3	chr1: 756771603	chr1	756771603	G	A	0.086	9.21245e-07	intergenic	Asa1G02775.1 (dist=1294), Asa1G02776.1 (dist=221416)
Number of leaves per plant (NLP)	4	chr1: 986286024	chr1	986286024	G	C	0.109	9.5644e-07	intergenic	Asa1G03616.1 (dist=901629), Asa1G03617.1 (dist=156730)
Number of leaves per plant (NLP)	5	chr1: 1010132992	chr1	1010132992	C	T	0.098	1.1083e-07	intergenic	Asa1G03697.1 (dist=7943), Asa1G03698.1 (dist=179614)
Number of leaves per plant (NLP)	6	chr2: 111274094	chr2	111274094	C	T	0.092	6.03214e-07	intergenic	Asa2G00239.1 (dist=205268), Asa2G00240.1 (dist=226566)
Number of leaves per plant (NLP)	7	chr2: 149131774	chr2	149131774	T	C	0.094	5.15704e-07	intergenic	Asa2G00434.1 (dist=62088), Asa2G00435.1 (dist=106548)
Number of leaves per plant (NLP)	8	chr2: 183617943	chr2	183617943	T	G	0.088	2.44218e-07	intergenic	Asa2G00580.1 (dist=189544), Asa2G00581.1 (dist=204076)
Number of leaves per plant (NLP)	9	chr2: 370276768	chr2	370276768	T	C	0.072	3.69156e-07	intergenic	Asa2G01301.1 (dist=219157), Asa2G01302.1 (dist=154860)
Number of leaves per plant (NLP)	10	chr2: 1381556621	chr2	1381556621	A	G	0.092	7.26901e-07	intergenic	Asa2G05047.1 (dist=306393), Asa2G05048.1 (dist=445625)
Number of leaves per plant (NLP)	11	chr3: 8373499	chr3	8373499	T	C	0.353	4.09635e-07	intergenic	Asa3G00027.1 (dist=233278), Asa3G00028.1 (dist=621243)
Number of leaves per plant (NLP)	12	chr3: 244200861	chr3	244200861	A	T	0.093	2.83612e-07	intergenic	Asa3G00888.1 (dist=78757), Asa3G00889.1 (dist=74506)
Number of leaves per plant (NLP)	13	chr3: 413503327	chr3	413503327	T	G	0.119	2.34629e-07	intergenic	Asa3G01542.1 (dist=495013), Asa3G01543.1 (dist=1062274)
Number of leaves per plant (NLP)	14	chr3: 439314285	chr3	439314285	T	C	0.083	1.31758e-08	intergenic	Asa3G01632.1 (dist=1636990), Asa3G01633.1 (dist=195999)
Number of leaves per plant (NLP)	15	chr3: 472508318	chr3	472508318	T	G	0.091	7.67779e-08	intergenic	Asa3G01773.1 (dist=144128), Asa3G01774.1 (dist=251731)
Number of leaves per plant (NLP)	16	chr3: 578115767	chr3	578115767	C	T	0.453	6.84957e-08	intergenic	Asa3G02118.1 (dist=216380), Asa3G02119.1 (dist=244748)
Number of leaves per plant (NLP)	17	chr3: 625607984	chr3	625607984	T	C	0.103	1.73478e-07	intergenic	Asa3G02303.1 (dist=539271), Asa3G02304.1 (dist=80550)
Number of leaves per plant (NLP)	18	chr3: 690182785	chr3	690182785	G	T	0.096	1.38868e-07	intergenic	Asa3G02511.1 (dist=68456), Asa3G02512.1 (dist=57175)
Number of leaves per plant (NLP)	19	chr3: 769408639	chr3	769408639	A	G	0.084	3.99318e-07	intergenic	Asa3G02789.1 (dist=50611), Asa3G02790.1 (dist=303465)
Number of leaves per plant (NLP)	20	chr3: 1098186802	chr3	1098186802	A	G	0.083	4.44763e-07	intergenic	Asa3G03993.1 (dist=1096880), Asa3G03994.1 (dist=327176)
Number of leaves per plant (NLP)	21	chr3: 1175063036	chr3	1175063036	G	A	0.063	6.10886e-07	intergenic	Asa3G04261.1 (dist=195311), Asa3G04262.1 (dist=461801)
Number of leaves per plant (NLP)	22	chr4: 19854607	chr4	19854607	G	A	0.11	4.74789e-07	intergenic	Asa4G00051.1 (dist=1071156), Asa4G00052.1 (dist=156034)
Number of leaves per plant (NLP)	23	chr4: 80249236	chr4	80249236	A	C	0.119	5.60765e-07	intergenic	Asa4G00251.1 (dist=17695), Asa4G00252.1 (dist=416451)
Number of leaves per plant (NLP)	24	chr4: 91336399	chr4	91336399	C	T	0.11	9.45946e-07	intergenic	Asa4G00322.1 (dist=298460), Asa4G00323.1 (dist=22398)
Number of leaves per plant (NLP)	25	chr4: 150147727	chr4	150147727	A	G	0.118	5.72404e-08	intergenic	Asa4G00512.1 (dist=375487), Asa4G00513.1 (dist=305246)
Number of leaves per plant (NLP)	26	chr4: 166524085	chr4	166524085	A	G	0.136	6.652e-07	nonsynonymous	Asa4G00601.1
Number of leaves per plant (NLP)	27	chr4: 184390021	chr4	184390021	A	G	0.103	3.17353e-07	intergenic	Asa4G00655.1 (dist=1518265), Asa4G00656.1 (dist=356423)
Number of leaves per plant (NLP)	28	chr4: 184390096	chr4	184390096	A	G	0.103	6.12737e-07	intergenic	Asa4G00655.1 (dist=1518340), Asa4G00656.1 (dist=356348)
Number of leaves per plant (NLP)	29	chr4: 233964980	chr4	233964980	G	T	0.078	6.25624e-07	intergenic	Asa4G00807.1 (dist=37248), Asa4G00808.1 (dist=168212)
Number of leaves per plant (NLP)	30	chr4: 535888015	chr4	535888015	T	G	0.165	3.49066e-07	intergenic	Asa4G02012.1 (dist=313386), Asa4G02013.1 (dist=747677)
Number of leaves per plant (NLP)	31	chr4: 1104921484	chr4	1104921484	T	C	0.154	4.11724e-10	intergenic	Asa4G04013.1 (dist=396346), Asa4G04014.1 (dist=191486)
Number of leaves per plant (NLP)	32	chr4: 1687871755	chr4	1687871755	A	G	0.089	4.65237e-10	intergenic	Asa4G06163.1 (dist=1738277), Asa4G06164.1 (dist=2116)
Number of leaves per plant (NLP)	33	chr5: 88451098	chr5	88451098	A	T	0.104	2.36835e-07	intergenic	Asa5G00359.1 (dist=20772), Asa5G00360.1 (dist=5598)
Number of leaves per plant (NLP)	34	chr5: 458933603	chr5	458933603	C	A	0.093	2.78595e-08	intergenic	Asa5G01793.1 (dist=232806), Asa5G01794.1 (dist=112550)
Number of leaves per plant (NLP)	35	chr5: 540826469	chr5	540826469	G	A	0.08	1.71941e-09	intergenic	Asa5G02110.1 (dist=8945), Asa5G02111.1 (dist=607747)
Number of leaves per plant (NLP)	36	chr5: 558359089	chr5	558359089	A	T	0.086	5.83572e-07	intronic	Asa5G02179.1
Number of leaves per plant (NLP)	37	chr5: 990942161	chr5	990942161	T	A	0.096	7.62435e-07	intergenic	Asa5G03714.1 (dist=1671824), Asa5G03715.1 (dist=433885)
Number of leaves per plant (NLP)	38	chr5: 1686109506	chr5	1686109506	A	G	0.092	2.76503e-08	intergenic	Asa5G06113.1 (dist=850299), Asa5G06114.1 (dist=374269)
Number of leaves per plant (NLP)	39	chr6: 168071569	chr6	168071569	G	A	0.077	1.08214e-07	intergenic	Asa6G00653.1 (dist=121685), Asa6G00654.1 (dist=229571)
Number of leaves per plant (NLP)	40	chr6: 988076949	chr6	988076949	A	G	0.098	1.95323e-08	intergenic	Asa6G03756.1 (dist=765221), Asa6G03757.1 (dist=57848)
Number of leaves per plant (NLP)	41	chr6: 1132527582	chr6	1132527582	A	C	0.098	2.3931e-08	intergenic	Asa6G04192.1 (dist=668141), Asa6G04193.1 (dist=1346844)
Number of leaves per plant (NLP)	42	chr6: 1234964115	chr6	1234964115	A	C	0.089	3.19652e-07	intergenic	Asa6G04573.1 (dist=82398), Asa6G04574.1 (dist=364412)
Number of leaves per plant (NLP)	43	chr6: 1335942463	chr6	1335942463	T	C	0.059	1.15593e-07	intergenic	Asa6G04935.1 (dist=16776), Asa6G04936.1 (dist=853289)
Number of leaves per plant (NLP)	44	chr6: 1533801640	chr6	1533801640	A	C	0.078	3.26522e-07	intergenic	Asa6G05633.1 (dist=178420), Asa6G05634.1 (dist=202919)
Number of leaves per plant (NLP)	45	chr6: 1558404900	chr6	1558404900	A	G	0.086	4.29967e-07	intergenic	Asa6G05697.1 (dist=30506), Asa6G05698.1 (dist=113903)
Number of leaves per plant (NLP)	46	chr6: 1828763103	chr6	1828763103	C	T	0.087	9.65524e-07	intergenic	Asa6G06592.1 (dist=290788), Asa6G06593.1 (dist=181145)
Number of leaves per plant (NLP)	47	chr6: 1895666836	chr6	1895666836	T	C	0.067	9.63201e-07	intergenic	Asa6G06841.1 (dist=840908), Asa6G06842.1 (dist=562357)
Number of leaves per plant (NLP)	48	chr6: 1896135972	chr6	1896135972	G	C	0.086	3.85251e-07	intergenic	Asa6G06841.1 (dist=1310044), Asa6G06842.1 (dist=93221)
Number of leaves per plant (NLP)	49	chr7: 182506510	chr7	182506510	G	A	0.183	1.44929e-08	intergenic	Asa7G00544.1 (dist=289409), Asa7G00545.1 (dist=88014)
Number of leaves per plant (NLP)	50	chr7: 295040672	chr7	295040672	T	C	0.13	8.36751e-07	intergenic	Asa7G01015.1 (dist=331745), Asa7G01016.1 (dist=135844)
Number of leaves per plant (NLP)	51	chr8: 337098100	chr8	337098100	T	C	0.091	2.03098e-08	intergenic	Asa8G01180.1 (dist=381378), Asa8G01181.1 (dist=89949)
Number of leaves per plant (NLP)	52	chr8: 465622736	chr8	465622736	C	G	0.1	2.71387e-09	intergenic	Asa8G01638.1 (dist=105452), Asa8G01639.1 (dist=505768)
Number of leaves per plant (NLP)	53	chr8: 877552900	chr8	877552900	T	C	0.091	2.00039e-07	intergenic	Asa8G03258.1 (dist=7215), Asa8G03259.1 (dist=212818)
Pseudostem height (PSH, cm)	1	chr1: 60956162	chr1	60956162	A	T	0.104	6.42006e-07	intergenic	Asa1G00255.1 (dist=591314), Asa1G00256.1 (dist=5918)
Pseudostem height (PSH, cm)	2	chr1: 193864581	chr1	193864581	A	G	0.179	4.6363e-07	intergenic	Asa1G00785.1 (dist=1238803), Asa1G00786.1 (dist=253933)
Pseudostem height (PSH, cm)	3	chr1: 282510617	chr1	282510617	G	A	0.089	1.24666e-07	intergenic	Asa1G01057.1 (dist=502227), Asa1G01058.1 (dist=358725)
Pseudostem height (PSH, cm)	4	chr1: 353657352	chr1	353657352	C	T	0.193	9.9043e-08	intergenic	Asa1G01369.1 (dist=147175), Asa1G01370.1 (dist=492785)
Pseudostem height (PSH, cm)	5	chr1: 553743271	chr1	553743271	T	C	0.095	1.8865e-07	intergenic	Asa1G02072.1 (dist=514288), Asa1G02073.1 (dist=420271)
Pseudostem height (PSH, cm)	6	chr1: 880548116	chr1	880548116	A	G	0.075	1.85504e-07	intergenic	Asa1G03231.1 (dist=390759), Asa1G03232.1 (dist=122008)
Pseudostem height (PSH, cm)	7	chr1: 880548121	chr1	880548121	T	G	0.075	6.37624e-07	intergenic	Asa1G03231.1 (dist=390764), Asa1G03232.1 (dist=122003)
Pseudostem height (PSH, cm)	8	chr1: 1051105864	chr1	1051105864	C	A	0.059	8.07765e-07	intergenic	Asa1G03877.1 (dist=12847), Asa1G03878.1 (dist=7144)
Pseudostem height (PSH, cm)	9	chr2: 186797605	chr2	186797605	A	C	0.083	6.8115e-07	intergenic	Asa2G00595.1 (dist=60805), Asa2G00596.1 (dist=115926)
Pseudostem height (PSH, cm)	10	chr2: 772220393	chr2	772220393	A	G	0.061	2.14614e-07	intergenic	Asa2G02867.1 (dist=508409), Asa2G02868.1 (dist=234405)
Pseudostem height (PSH, cm)	11	chr2: 851603527	chr2	851603527	T	C	0.067	4.87705e-08	intergenic	Asa2G03155.1 (dist=130501), Asa2G03156.1 (dist=16520)
Pseudostem height (PSH, cm)	12	chr2: 977629124	chr2	977629124	A	G	0.109	6.45586e-07	intergenic	Asa2G03631.1 (dist=865661), Asa2G03632.1 (dist=242865)
Pseudostem height (PSH, cm)	13	chr2: 1034197088	chr2	1034197088	G	A	0.087	2.7362e-07	intergenic	Asa2G03831.1 (dist=54644), Asa2G03832.1 (dist=564080)
Pseudostem height (PSH, cm)	14	chr2: 1036344719	chr2	1036344719	T	C	0.057	3.15756e-07	intergenic	Asa2G03837.1 (dist=864014), Asa2G03838.1 (dist=242945)
Pseudostem height (PSH, cm)	15	chr2: 1124314954	chr2	1124314954	T	C	0.075	9.73531e-08	intergenic	Asa2G04171.1 (dist=493960), Asa2G04172.1 (dist=59528)
Pseudostem height (PSH, cm)	16	chr3: 54305325	chr3	54305325	T	A	0.066	7.24754e-07	intergenic	Asa3G00145.1 (dist=209581), Asa3G00146.1 (dist=565950)
Pseudostem height (PSH, cm)	17	chr3: 244200861	chr3	244200861	A	T	0.094	2.59987e-08	intergenic	Asa3G00888.1 (dist=78757), Asa3G00889.1 (dist=74506)
Pseudostem height (PSH, cm)	18	chr3: 400231391	chr3	400231391	G	C	0.222	7.56886e-07	intergenic	Asa3G01490.1 (dist=46082), Asa3G01491.1 (dist=43038)
Pseudostem height (PSH, cm)	19	chr3: 546983082	chr3	546983082	T	C	0.066	3.00292e-07	intergenic	Asa3G02023.1 (dist=245207), Asa3G02024.1 (dist=131444)
Pseudostem height (PSH, cm)	20	chr3: 612870998	chr3	612870998	T	C	0.079	4.88333e-07	intergenic	Asa3G02245.1 (dist=828869), Asa3G02246.1 (dist=871429)
Pseudostem height (PSH, cm)	21	chr3: 650792095	chr3	650792095	C	T	0.072	9.50668e-08	intergenic	Asa3G02397.1 (dist=209645), Asa3G02398.1 (dist=464794)
Pseudostem height (PSH, cm)	22	chr3: 650792153	chr3	650792153	A	G	0.075	7.59254e-08	intergenic	Asa3G02397.1 (dist=209703), Asa3G02398.1 (dist=464736)
Pseudostem height (PSH, cm)	23	chr3: 1175063036	chr3	1175063036	G	A	0.062	4.66631e-09	intergenic	Asa3G04261.1 (dist=195311), Asa3G04262.1 (dist=461801)
Pseudostem height (PSH, cm)	24	chr3: 1245957024	chr3	1245957024	A	T	0.072	9.01782e-07	intergenic	Asa3G04537.1 (dist=790773), Asa3G04538.1 (dist=850516)
Pseudostem height (PSH, cm)	25	chr3: 1304459015	chr3	1304459015	T	C	0.06	5.04284e-09	intergenic	Asa3G04741.1 (dist=648253), Asa3G04742.1 (dist=123513)
Pseudostem height (PSH, cm)	26	chr4: 114885258	chr4	114885258	C	T	0.054	1.55929e-07	intergenic	Asa4G00404.1 (dist=262916), Asa4G00405.1 (dist=84327)
Pseudostem height (PSH, cm)	27	chr4: 297403091	chr4	297403091	T	G	0.082	2.55611e-07	intergenic	Asa4G01065.1 (dist=149818), Asa4G01066.1 (dist=111494)
Pseudostem height (PSH, cm)	28	chr4: 771484958	chr4	771484958	T	C	0.08	9.68536e-07	intergenic	Asa4G02898.1 (dist=630233), Asa4G02899.1 (dist=326609)
Pseudostem height (PSH, cm)	29	chr4: 993846923	chr4	993846923	T	C	0.123	2.95682e-09	intergenic	Asa4G03595.1 (dist=521189), Asa4G03596.1 (dist=389405)
Pseudostem height (PSH, cm)	30	chr5: 88451098	chr5	88451098	A	T	0.104	1.22742e-08	intergenic	Asa5G00359.1 (dist=20772), Asa5G00360.1 (dist=5598)
Pseudostem height (PSH, cm)	31	chr5: 444700805	chr5	444700805	C	G	0.07	4.47746e-08	intergenic	Asa5G01751.1 (dist=98097), Asa5G01752.1 (dist=1293552)
Pseudostem height (PSH, cm)	32	chr5: 447224079	chr5	447224079	G	A	0.119	3.60766e-07	intergenic	Asa5G01754.1 (dist=16858), Asa5G01755.1 (dist=322735)
Pseudostem height (PSH, cm)	33	chr5: 471401824	chr5	471401824	A	G	0.07	5.16085e-07	intergenic	Asa5G01852.1 (dist=43276), Asa5G01853.1 (dist=349831)
Pseudostem height (PSH, cm)	34	chr5: 507119753	chr5	507119753	T	C	0.091	8.3034e-07	intergenic	Asa5G01985.1 (dist=8133), Asa5G01986.1 (dist=308453)
Pseudostem height (PSH, cm)	35	chr5: 761408959	chr5	761408959	G	A	0.055	6.28872e-07	intergenic	Asa5G02979.1 (dist=358084), Asa5G02980.1 (dist=888754)
Pseudostem height (PSH, cm)	36	chr5: 863621970	chr5	863621970	A	T	0.297	1.80683e-07	intergenic	Asa5G03328.1 (dist=721357), Asa5G03329.1 (dist=131026)
Pseudostem height (PSH, cm)	37	chr5: 889062611	chr5	889062611	T	C	0.08	7.41901e-07	intergenic	NONE.1 (dist=NONE), Asa5G03404.1 (dist=150864)
Pseudostem height (PSH, cm)	38	chr5: 931044987	chr5	931044987	T	C	0.164	4.11411e-07	intergenic	Asa5G03543.1 (dist=875258), Asa5G03544.1 (dist=217269)
Pseudostem height (PSH, cm)	39	chr5: 974010395	chr5	974010395	A	G	0.08	5.36521e-07	intergenic	Asa5G03661.1 (dist=45300), Asa5G03662.1 (dist=155920)
Pseudostem height (PSH, cm)	40	chr5: 1175020477	chr5	1175020477	C	T	0.056	1.34068e-07	intergenic	Asa5G04332.1 (dist=275850), Asa5G04333.1 (dist=38009)
Pseudostem height (PSH, cm)	41	chr5: 1199423070	chr5	1199423070	T	C	0.09	3.12954e-07	intergenic	Asa5G04432.1 (dist=100348), Asa5G04433.1 (dist=21550)
Pseudostem height (PSH, cm)	42	chr6: 168071569	chr6	168071569	G	A	0.077	1.05416e-08	intergenic	Asa6G00653.1 (dist=121685), Asa6G00654.1 (dist=229571)
Pseudostem height (PSH, cm)	43	chr6: 574786163	chr6	574786163	T	G	0.071	2.84081e-08	intergenic	Asa6G02210.1 (dist=11154), Asa6G02211.1 (dist=69485)
Pseudostem height (PSH, cm)	44	chr6: 683723689	chr6	683723689	A	G	0.066	1.57888e-07	intergenic	Asa6G02688.1 (dist=749383), Asa6G02689.1 (dist=410632)
Pseudostem height (PSH, cm)	45	chr6: 1081652405	chr6	1081652405	T	C	0.082	1.20112e-07	intergenic	Asa6G04045.1 (dist=363279), Asa6G04046.1 (dist=588076)
Pseudostem height (PSH, cm)	46	chr7: 182506510	chr7	182506510	G	A	0.183	1.70472e-09	intergenic	Asa7G00544.1 (dist=289409), Asa7G00545.1 (dist=88014)
Pseudostem height (PSH, cm)	47	chr7: 1008400612	chr7	1008400612	G	A	0.148	4.34832e-07	intergenic	Asa7G03695.1 (dist=462501), Asa7G03696.1 (dist=238925)
Pseudostem height (PSH, cm)	48	chr7: 1205582240	chr7	1205582240	T	A	0.179	7.0287e-07	intergenic	Asa7G04336.1 (dist=271948), Asa7G04337.1 (dist=400666)
Pseudostem height (PSH, cm)	49	chr7: 1354886896	chr7	1354886896	A	G	0.118	6.02668e-07	intergenic	Asa7G04895.1 (dist=1529962), Asa7G04896.1 (dist=83118)
Pseudostem height (PSH, cm)	50	chr8: 887250944	chr8	887250944	G	A	0.102	7.53805e-07	intergenic	Asa8G03281.1 (dist=112765), Asa8G03282.1 (dist=80393)
Pseudostem height (PSH, cm)	51	chr8: 1370743152	chr8	1370743152	C	T	0.422	2.70983e-08	intergenic	Asa8G05169.1 (dist=418010), Asa8G05170.1 (dist=799170)
Pseudostem diameter (PSD, cm)	1	chr1: 756771603	chr1	756771603	G	A	0.087	3.23006e-08	intergenic	Asa1G02775.1 (dist=1294), Asa1G02776.1 (dist=221416)
Pseudostem diameter (PSD, cm)	2	chr1: 804398220	chr1	804398220	T	C	0.135	6.64735e-07	intergenic	Asa1G02978.1 (dist=287411), Asa1G02979.1 (dist=90797)
Pseudostem diameter (PSD, cm)	3	chr2: 111274094	chr2	111274094	C	T	0.093	1.50344e-07	intergenic	Asa2G00239.1 (dist=205268), Asa2G00240.1 (dist=226566)
Pseudostem diameter (PSD, cm)	4	chr2: 262440467	chr2	262440467	T	C	0.15	7.85597e-07	intronic	Asa2G00893.1
Pseudostem diameter (PSD, cm)	5	chr2: 286184776	chr2	286184776	T	C	0.06	9.2666e-07	intergenic	Asa2G00973.1 (dist=117687), Asa2G00974.1 (dist=98130)
Pseudostem diameter (PSD, cm)	6	chr2: 370276768	chr2	370276768	T	C	0.072	4.89793e-07	intergenic	Asa2G01301.1 (dist=219157), Asa2G01302.1 (dist=154860)
Pseudostem diameter (PSD, cm)	7	chr2: 1084718739	chr2	1084718739	A	G	0.065	7.1426e-07	intergenic	Asa2G04029.1 (dist=439727), Asa2G04030.1 (dist=511533)
Pseudostem diameter (PSD, cm)	8	chr2: 1381556621	chr2	1381556621	A	G	0.093	1.59765e-07	intergenic	Asa2G05047.1 (dist=306393), Asa2G05048.1 (dist=445625)
Pseudostem diameter (PSD, cm)	9	chr2: 1514110392	chr2	1514110392	A	G	0.085	1.08818e-07	intergenic	Asa2G05519.1 (dist=43714), Asa2G05520.1 (dist=255810)
Pseudostem diameter (PSD, cm)	10	chr3: 83853410	chr3	83853410	C	G	0.083	7.16282e-08	intergenic	Asa3G00248.1 (dist=94162), Asa3G00249.1 (dist=118303)
Pseudostem diameter (PSD, cm)	11	chr3: 117310045	chr3	117310045	T	C	0.064	1.55895e-08	intergenic	Asa3G00393.1 (dist=37702), Asa3G00394.1 (dist=1348516)
Pseudostem diameter (PSD, cm)	12	chr3: 248101531	chr3	248101531	T	A	0.084	2.26285e-07	intergenic	Asa3G00900.1 (dist=95775), Asa3G00901.1 (dist=230967)
Pseudostem diameter (PSD, cm)	13	chr3: 472508318	chr3	472508318	T	G	0.091	7.19325e-10	intergenic	Asa3G01773.1 (dist=144128), Asa3G01774.1 (dist=251731)
Pseudostem diameter (PSD, cm)	14	chr3: 578115767	chr3	578115767	C	T	0.454	9.04511e-07	intergenic	Asa3G02118.1 (dist=216380), Asa3G02119.1 (dist=244748)
Pseudostem diameter (PSD, cm)	15	chr3: 625607984	chr3	625607984	T	C	0.103	5.97229e-09	intergenic	Asa3G02303.1 (dist=539271), Asa3G02304.1 (dist=80550)
Pseudostem diameter (PSD, cm)	16	chr3: 826104883	chr3	826104883	A	G	0.093	4.81841e-07	intergenic	Asa3G03018.1 (dist=254267), Asa3G03019.1 (dist=1158299)
Pseudostem diameter (PSD, cm)	17	chr4: 146483316	chr4	146483316	T	C	0.108	3.3375e-07	intergenic	Asa4G00505.1 (dist=1005482), Asa4G00506.1 (dist=161576)
Pseudostem diameter (PSD, cm)	18	chr4: 165381033	chr4	165381033	A	C	0.08	9.72799e-07	intergenic	Asa4G00598.1 (dist=156437), Asa4G00599.1 (dist=1099044)
Pseudostem diameter (PSD, cm)	19	chr4: 166524085	chr4	166524085	A	G	0.136	1.96688e-07	nonsynonymous	Asa4G00601.1
Pseudostem diameter (PSD, cm)	20	chr4: 535888015	chr4	535888015	T	G	0.166	2.22894e-10	intergenic	Asa4G02012.1 (dist=313386), Asa4G02013.1 (dist=747677)
Pseudostem diameter (PSD, cm)	21	chr4: 1104921484	chr4	1104921484	T	C	0.154	9.03821e-08	intergenic	Asa4G04013.1 (dist=396346), Asa4G04014.1 (dist=191486)
Pseudostem diameter (PSD, cm)	22	chr4: 1687871755	chr4	1687871755	A	G	0.089	5.89844e-07	intergenic	Asa4G06163.1 (dist=1738277), Asa4G06164.1 (dist=2116)
Pseudostem diameter (PSD, cm)	23	chr5: 138896545	chr5	138896545	A	G	0.1	4.03256e-07	intergenic	Asa5G00599.1 (dist=1614193), Asa5G00600.1 (dist=93001)
Pseudostem diameter (PSD, cm)	24	chr5: 292697014	chr5	292697014	A	G	0.082	7.17289e-08	intergenic	Asa5G01236.1 (dist=586810), Asa5G01237.1 (dist=43944)
Pseudostem diameter (PSD, cm)	25	chr5: 458933603	chr5	458933603	C	A	0.093	2.32032e-07	intergenic	Asa5G01793.1 (dist=232806), Asa5G01794.1 (dist=112550)
Pseudostem diameter (PSD, cm)	26	chr5: 540826469	chr5	540826469	G	A	0.08	5.7701e-08	intergenic	Asa5G02110.1 (dist=8945), Asa5G02111.1 (dist=607747)
Pseudostem diameter (PSD, cm)	27	chr5: 664912409	chr5	664912409	A	G	0.086	5.12167e-07	intergenic	Asa5G02604.1 (dist=385156), Asa5G02605.1 (dist=9290)
Pseudostem diameter (PSD, cm)	28	chr5: 1015225900	chr5	1015225900	T	C	0.086	6.25394e-08	intergenic	Asa5G03812.1 (dist=419380), Asa5G03813.1 (dist=566699)
Pseudostem diameter (PSD, cm)	29	chr5: 1686109506	chr5	1686109506	A	G	0.093	6.15271e-09	intergenic	Asa5G06113.1 (dist=850299), Asa5G06114.1 (dist=374269)
Pseudostem diameter (PSD, cm)	30	chr6: 402114910	chr6	402114910	C	G	0.087	5.04262e-07	intergenic	Asa6G01541.1 (dist=294995), Asa6G01542.1 (dist=295396)
Pseudostem diameter (PSD, cm)	31	chr6: 545557444	chr6	545557444	T	G	0.084	1.00926e-07	intergenic	Asa6G02085.1 (dist=160800), Asa6G02086.1 (dist=112668)
Pseudostem diameter (PSD, cm)	32	chr6: 563322829	chr6	563322829	T	C	0.087	7.22047e-10	intergenic	Asa6G02168.1 (dist=326536), Asa6G02169.1 (dist=126237)
Pseudostem diameter (PSD, cm)	33	chr6: 1132527582	chr6	1132527582	A	C	0.098	8.85291e-08	intergenic	Asa6G04192.1 (dist=668141), Asa6G04193.1 (dist=1346844)
Pseudostem diameter (PSD, cm)	34	chr6: 1234964115	chr6	1234964115	A	C	0.089	3.40877e-08	intergenic	Asa6G04573.1 (dist=82398), Asa6G04574.1 (dist=364412)
Pseudostem diameter (PSD, cm)	35	chr6: 1558404900	chr6	1558404900	A	G	0.087	5.7235e-08	intergenic	Asa6G05697.1 (dist=30506), Asa6G05698.1 (dist=113903)
Pseudostem diameter (PSD, cm)	36	chr6: 1629579691	chr6	1629579691	C	T	0.074	4.67314e-07	intergenic	Asa6G05915.1 (dist=19505), Asa6G05916.1 (dist=168637)
Pseudostem diameter (PSD, cm)	37	chr6: 1879686093	chr6	1879686093	T	C	0.07	4.6844e-07	intergenic	Asa6G06788.1 (dist=836888), Asa6G06789.1 (dist=571620)
Pseudostem diameter (PSD, cm)	38	chr6: 1896135972	chr6	1896135972	G	C	0.087	1.69344e-11	intergenic	Asa6G06841.1 (dist=1310044), Asa6G06842.1 (dist=93221)
Pseudostem diameter (PSD, cm)	39	chr8: 337098100	chr8	337098100	T	C	0.091	1.85555e-10	intergenic	Asa8G01180.1 (dist=381378), Asa8G01181.1 (dist=89949)
Pseudostem diameter (PSD, cm)	40	chr8: 1557546601	chr8	1557546601	G	A	0.092	9.36246e-08	intergenic	Asa8G05994.1 (dist=300218), Asa8G05995.1 (dist=3437)
Bulb weight (BW, g)	1	chr1: 132050956	chr1	132050956	G	A	0.084	8.01435e-08	intergenic	Asa1G00535.1 (dist=198180), Asa1G00536.1 (dist=162606)
Bulb weight (BW, g)	2	chr1: 157491594	chr1	157491594	A	C	0.122	8.59048e-07	intergenic	Asa1G00638.1 (dist=86076), Asa1G00639.1 (dist=6321)
Bulb weight (BW, g)	3	chr1: 280132446	chr1	280132446	T	C	0.095	8.47141e-08	intergenic	Asa1G01048.1 (dist=142667), Asa1G01049.1 (dist=208960)
Bulb weight (BW, g)	4	chr1: 280132544	chr1	280132544	G	A	0.097	6.22401e-08	intergenic	Asa1G01048.1 (dist=142765), Asa1G01049.1 (dist=208862)
Bulb weight (BW, g)	5	chr1: 346286995	chr1	346286995	G	A	0.094	1.95592e-09	intergenic	Asa1G01350.1 (dist=12698), Asa1G01351.1 (dist=385851)
Bulb weight (BW, g)	6	chr1: 515117465	chr1	515117465	A	T	0.081	2.32631e-10	intergenic	Asa1G01933.1 (dist=21085), Asa1G01934.1 (dist=338248)
Bulb weight (BW, g)	7	chr1: 541556641	chr1	541556641	C	T	0.09	7.16926e-07	intergenic	Asa1G02036.1 (dist=174117), Asa1G02037.1 (dist=605805)
Bulb weight (BW, g)	8	chr1: 756771603	chr1	756771603	G	A	0.094	2.65481e-09	intergenic	Asa1G02775.1 (dist=1294), Asa1G02776.1 (dist=221416)
Bulb weight (BW, g)	9	chr1: 940136049	chr1	940136049	G	C	0.076	1.15853e-07	intergenic	Asa1G03458.1 (dist=66183), Asa1G03459.1 (dist=1127086)
Bulb weight (BW, g)	10	chr1: 1010132992	chr1	1010132992	C	T	0.106	1.7636e-07	intergenic	Asa1G03697.1 (dist=7943), Asa1G03698.1 (dist=179614)
Bulb weight (BW, g)	11	chr1: 1040786481	chr1	1040786481	A	G	0.094	1.53845e-07	intergenic	Asa1G03816.1 (dist=650363), Asa1G03817.1 (dist=84652)
Bulb weight (BW, g)	12	chr2: 111274094	chr2	111274094	C	T	0.1	3.65803e-08	intergenic	Asa2G00239.1 (dist=205268), Asa2G00240.1 (dist=226566)
Bulb weight (BW, g)	13	chr2: 113397977	chr2	113397977	T	C	0.092	4.46537e-07	intergenic	Asa2G00245.1 (dist=170246), Asa2G00246.1 (dist=479351)
Bulb weight (BW, g)	14	chr2: 123110782	chr2	123110782	A	T	0.089	2.17289e-07	intergenic	Asa2G00290.1 (dist=69881), Asa2G00291.1 (dist=5381)
Bulb weight (BW, g)	15	chr2: 149131774	chr2	149131774	T	C	0.102	1.20809e-07	intergenic	Asa2G00434.1 (dist=62088), Asa2G00435.1 (dist=106548)
Bulb weight (BW, g)	16	chr2: 232915765	chr2	232915765	T	C	0.068	1.45018e-07	intergenic	Asa2G00783.1 (dist=957543), Asa2G00784.1 (dist=37986)
Bulb weight (BW, g)	17	chr2: 321856678	chr2	321856678	A	G	0.083	6.21468e-07	intergenic	Asa2G01121.1 (dist=241638), Asa2G01122.1 (dist=64274)
Bulb weight (BW, g)	18	chr2: 370276768	chr2	370276768	T	C	0.079	7.94173e-09	intergenic	Asa2G01301.1 (dist=219157), Asa2G01302.1 (dist=154860)
Bulb weight (BW, g)	19	chr2: 455619184	chr2	455619184	C	T	0.162	3.11748e-07	intergenic	Asa2G01635.1 (dist=193003), Asa2G01636.1 (dist=173306)
Bulb weight (BW, g)	20	chr2: 667775725	chr2	667775725	T	C	0.091	5.85975e-07	intergenic	Asa2G02420.1 (dist=107689), Asa2G02421.1 (dist=1062799)
Bulb weight (BW, g)	21	chr2: 1084718739	chr2	1084718739	A	G	0.071	5.88994e-07	intergenic	Asa2G04029.1 (dist=439727), Asa2G04030.1 (dist=511533)
Bulb weight (BW, g)	22	chr2: 1164155277	chr2	1164155277	G	C	0.078	1.31734e-08	intergenic	Asa2G04277.1 (dist=271506), Asa2G04278.1 (dist=1203876)
Bulb weight (BW, g)	23	chr2: 1217310274	chr2	1217310274	A	T	0.075	6.588e-07	intergenic	Asa2G04520.1 (dist=1257087), Asa2G04521.1 (dist=891120)
Bulb weight (BW, g)	24	chr2: 1280951329	chr2	1280951329	G	A	0.084	3.53578e-07	intergenic	Asa2G04727.1 (dist=474261), Asa2G04728.1 (dist=162391)
Bulb weight (BW, g)	25	chr2: 1381556621	chr2	1381556621	A	G	0.1	1.07585e-10	intergenic	Asa2G05047.1 (dist=306393), Asa2G05048.1 (dist=445625)
Bulb weight (BW, g)	26	chr2: 1482126112	chr2	1482126112	T	C	0.083	2.14079e-07	intergenic	Asa2G05402.1 (dist=556446), Asa2G05403.1 (dist=1449785)
Bulb weight (BW, g)	27	chr2: 1514110392	chr2	1514110392	A	G	0.091	6.37857e-07	intergenic	Asa2G05519.1 (dist=43714), Asa2G05520.1 (dist=255810)
Bulb weight (BW, g)	28	chr2: 1760297700	chr2	1760297700	A	T	0.07	1.64782e-10	intergenic	Asa2G06492.1 (dist=958478), Asa2G06493.1 (dist=585493)
Bulb weight (BW, g)	29	chr2: 1838529912	chr2	1838529912	C	T	0.067	8.63376e-07	intergenic	Asa2G06776.1 (dist=366305), Asa2G06777.1 (dist=14941)
Bulb weight (BW, g)	30	chr2: 2012497533	chr2	2012497533	A	G	0.066	5.51451e-07	intergenic	Asa2G07419.1 (dist=137152), Asa2G07420.1 (dist=472402)
Bulb weight (BW, g)	31	chr3: 8373499	chr3	8373499	T	C	0.328	1.25167e-07	intergenic	Asa3G00027.1 (dist=233278), Asa3G00028.1 (dist=621243)
Bulb weight (BW, g)	32	chr3: 83853410	chr3	83853410	C	G	0.091	8.01279e-07	intergenic	Asa3G00248.1 (dist=94162), Asa3G00249.1 (dist=118303)
Bulb weight (BW, g)	33	chr3: 117310045	chr3	117310045	T	C	0.068	1.78983e-07	intergenic	Asa3G00393.1 (dist=37702), Asa3G00394.1 (dist=1348516)
Bulb weight (BW, g)	34	chr3: 219124460	chr3	219124460	T	C	0.087	2.62159e-09	intergenic	Asa3G00794.1 (dist=18494), Asa3G00795.1 (dist=615425)
Bulb weight (BW, g)	35	chr3: 248101531	chr3	248101531	T	A	0.09	1.12385e-08	intergenic	Asa3G00900.1 (dist=95775), Asa3G00901.1 (dist=230967)
Bulb weight (BW, g)	36	chr3: 323524136	chr3	323524136	G	A	0.076	1.50407e-07	intergenic	Asa3G01221.1 (dist=837765), Asa3G01222.1 (dist=44867)
Bulb weight (BW, g)	37	chr3: 439314285	chr3	439314285	T	C	0.09	2.23436e-08	intergenic	Asa3G01632.1 (dist=1636990), Asa3G01633.1 (dist=195999)
Bulb weight (BW, g)	38	chr3: 472508318	chr3	472508318	T	G	0.099	2.44147e-10	intergenic	Asa3G01773.1 (dist=144128), Asa3G01774.1 (dist=251731)
Bulb weight (BW, g)	39	chr3: 578115767	chr3	578115767	C	T	0.435	6.04424e-07	intergenic	Asa3G02118.1 (dist=216380), Asa3G02119.1 (dist=244748)
Bulb weight (BW, g)	40	chr3: 615572751	chr3	615572751	G	C	0.089	3.96458e-07	intergenic	Asa3G02256.1 (dist=291010), Asa3G02257.1 (dist=128028)
Bulb weight (BW, g)	41	chr3: 625607984	chr3	625607984	T	C	0.111	4.46847e-14	intergenic	Asa3G02303.1 (dist=539271), Asa3G02304.1 (dist=80550)
Bulb weight (BW, g)	42	chr3: 684043650	chr3	684043650	A	G	0.074	9.08305e-07	intergenic	Asa3G02493.1 (dist=1605), Asa3G02494.1 (dist=317037)
Bulb weight (BW, g)	43	chr3: 727029352	chr3	727029352	T	A	0.085	4.19528e-08	intergenic	Asa3G02625.1 (dist=854493), Asa3G02626.1 (dist=315835)
Bulb weight (BW, g)	44	chr3: 790566804	chr3	790566804	T	C	0.087	3.72348e-07	intergenic	Asa3G02880.1 (dist=371101), Asa3G02881.1 (dist=266758)
Bulb weight (BW, g)	45	chr3: 826104883	chr3	826104883	A	G	0.101	2.34557e-09	intergenic	Asa3G03018.1 (dist=254267), Asa3G03019.1 (dist=1158299)
Bulb weight (BW, g)	46	chr3: 829334590	chr3	829334590	A	G	0.108	4.00007e-07	intergenic	Asa3G03028.1 (dist=57985), Asa3G03029.1 (dist=16045)
Bulb weight (BW, g)	47	chr3: 829334636	chr3	829334636	A	G	0.109	4.89745e-08	intergenic	Asa3G03028.1 (dist=58031), Asa3G03029.1 (dist=15999)
Bulb weight (BW, g)	48	chr3: 877072223	chr3	877072223	T	C	0.089	8.67644e-08	intergenic	Asa3G03218.1 (dist=1396005), Asa3G03219.1 (dist=250770)
Bulb weight (BW, g)	49	chr3: 954087514	chr3	954087514	T	C	0.059	2.79139e-07	intergenic	Asa3G03488.1 (dist=255373), Asa3G03489.1 (dist=1024433)
Bulb weight (BW, g)	50	chr3: 1154111478	chr3	1154111478	G	A	0.077	2.12535e-07	intronic	Asa3G04190.1
Bulb weight (BW, g)	51	chr3: 1280156589	chr3	1280156589	T	C	0.071	3.28794e-07	intergenic	Asa3G04669.1 (dist=727449), Asa3G04670.1 (dist=198324)
Bulb weight (BW, g)	52	chr3: 1325198360	chr3	1325198360	T	C	0.077	5.52818e-11	intergenic	Asa3G04810.1 (dist=132145), Asa3G04811.1 (dist=314837)
Bulb weight (BW, g)	53	chr4: 16020559	chr4	16020559	A	C	0.11	1.7033e-07	intergenic	Asa4G00046.1 (dist=345179), Asa4G00047.1 (dist=668721)
Bulb weight (BW, g)	54	chr4: 16020567	chr4	16020567	A	G	0.11	1.92114e-07	intergenic	Asa4G00046.1 (dist=345187), Asa4G00047.1 (dist=668713)
Bulb weight (BW, g)	55	chr4: 70490844	chr4	70490844	A	G	0.168	5.21694e-07	intergenic	Asa4G00213.1 (dist=77121), Asa4G00214.1 (dist=216108)
Bulb weight (BW, g)	56	chr4: 74120033	chr4	74120033	T	G	0.121	2.4649e-07	intergenic	Asa4G00231.1 (dist=60347), Asa4G00232.1 (dist=504971)
Bulb weight (BW, g)	57	chr4: 105036926	chr4	105036926	A	G	0.143	1.7917e-07	intergenic	Asa4G00369.1 (dist=1130443), Asa4G00370.1 (dist=301204)
Bulb weight (BW, g)	58	chr4: 113247055	chr4	113247055	A	C	0.097	6.74263e-08	intergenic	Asa4G00396.1 (dist=112830), Asa4G00397.1 (dist=157260)
Bulb weight (BW, g)	59	chr4: 116326198	chr4	116326198	T	C	0.124	4.72382e-08	intergenic	Asa4G00407.1 (dist=567837), Asa4G00408.1 (dist=104319)
Bulb weight (BW, g)	60	chr4: 116899285	chr4	116899285	G	C	0.113	9.22515e-07	intergenic	Asa4G00408.1 (dist=468451), Asa4G00409.1 (dist=370572)
Bulb weight (BW, g)	61	chr4: 123395385	chr4	123395385	A	C	0.098	1.60451e-08	intergenic	Asa4G00423.1 (dist=589787), Asa4G00424.1 (dist=921078)
Bulb weight (BW, g)	62	chr4: 125244231	chr4	125244231	T	C	0.13	7.04788e-07	intergenic	Asa4G00427.1 (dist=33902), Asa4G00428.1 (dist=95619)
Bulb weight (BW, g)	63	chr4: 125244232	chr4	125244232	G	T	0.131	5.68597e-07	intergenic	Asa4G00427.1 (dist=33903), Asa4G00428.1 (dist=95618)
Bulb weight (BW, g)	64	chr4: 132835161	chr4	132835161	A	G	0.13	7.42514e-07	intronic	Asa4G00454.1
Bulb weight (BW, g)	65	chr4: 141312915	chr4	141312915	T	C	0.115	7.72628e-08	intergenic	Asa4G00487.1 (dist=24593), Asa4G00488.1 (dist=101840)
Bulb weight (BW, g)	66	chr4: 146483316	chr4	146483316	T	C	0.117	1.59446e-09	intergenic	Asa4G00505.1 (dist=1005482), Asa4G00506.1 (dist=161576)
Bulb weight (BW, g)	67	chr4: 146483340	chr4	146483340	T	G	0.116	1.38532e-08	intergenic	Asa4G00505.1 (dist=1005506), Asa4G00506.1 (dist=161552)
Bulb weight (BW, g)	68	chr4: 150147727	chr4	150147727	A	G	0.129	6.31458e-08	intergenic	Asa4G00512.1 (dist=375487), Asa4G00513.1 (dist=305246)
Bulb weight (BW, g)	69	chr4: 162474863	chr4	162474863	C	A	0.087	2.14045e-07	intergenic	Asa4G00588.1 (dist=6413), Asa4G00589.1 (dist=31058)
Bulb weight (BW, g)	70	chr4: 165381033	chr4	165381033	A	C	0.087	1.53456e-09	intergenic	Asa4G00598.1 (dist=156437), Asa4G00599.1 (dist=1099044)
Bulb weight (BW, g)	71	chr4: 165381056	chr4	165381056	T	G	0.09	1.03721e-07	intergenic	Asa4G00598.1 (dist=156460), Asa4G00599.1 (dist=1099021)
Bulb weight (BW, g)	72	chr4: 166139581	chr4	166139581	A	C	0.082	6.37802e-09	intergenic	Asa4G00598.1 (dist=914985), Asa4G00599.1 (dist=340496)
Bulb weight (BW, g)	73	chr4: 166524085	chr4	166524085	A	G	0.146	2.76305e-12	nonsynonymous	Asa4G00601.1
Bulb weight (BW, g)	74	chr4: 376124564	chr4	376124564	T	C	0.105	2.07087e-08	intergenic	Asa4G01395.1 (dist=127213), Asa4G01396.1 (dist=1314)
Bulb weight (BW, g)	75	chr4: 496579259	chr4	496579259	A	G	0.194	9.70597e-08	intergenic	Asa4G01849.1 (dist=9301), Asa4G01850.1 (dist=172027)
Bulb weight (BW, g)	76	chr4: 535888015	chr4	535888015	T	G	0.178	1.08481e-08	intergenic	Asa4G02012.1 (dist=313386), Asa4G02013.1 (dist=747677)
Bulb weight (BW, g)	77	chr4: 654192410	chr4	654192410	G	T	0.078	5.58704e-07	intergenic	Asa4G02436.1 (dist=71964), Asa4G02437.1 (dist=925270)
Bulb weight (BW, g)	78	chr4: 751773651	chr4	751773651	T	C	0.118	4.89931e-07	intergenic	Asa4G02845.1 (dist=584577), Asa4G02846.1 (dist=356086)
Bulb weight (BW, g)	79	chr4: 751773981	chr4	751773981	T	C	0.119	7.28364e-07	intergenic	Asa4G02845.1 (dist=584907), Asa4G02846.1 (dist=355756)
Bulb weight (BW, g)	80	chr4: 994860246	chr4	994860246	A	C	0.18	4.3818e-07	intergenic	Asa4G03602.1 (dist=109841), Asa4G03603.1 (dist=595227)
Bulb weight (BW, g)	81	chr4: 1104921484	chr4	1104921484	T	C	0.167	6.48988e-12	intergenic	Asa4G04013.1 (dist=396346), Asa4G04014.1 (dist=191486)
Bulb weight (BW, g)	82	chr4: 1592641298	chr4	1592641298	A	G	0.067	2.84054e-08	intergenic	Asa4G05881.1 (dist=145584), Asa4G05882.1 (dist=826992)
Bulb weight (BW, g)	83	chr4: 1712533324	chr4	1712533324	G	C	0.119	8.97378e-08	intergenic	Asa4G06217.1 (dist=788415), Asa4G06218.1 (dist=125459)
Bulb weight (BW, g)	84	chr4: 1712700119	chr4	1712700119	C	T	0.146	1.78485e-07	synonymous	Asa4G06220.1
Bulb weight (BW, g)	85	chr4: 1712700138	chr4	1712700138	C	T	0.145	1.30187e-07	nonsynonymous	Asa4G06220.1
Bulb weight (BW, g)	86	chr4: 1712700139	chr4	1712700139	A	G	0.145	1.30187e-07	nonsynonymous	Asa4G06220.1
Bulb weight (BW, g)	87	chr4: 1712784809	chr4	1712784809	G	A	0.138	9.21062e-08	intergenic	Asa4G06220.1 (dist=83206), Asa4G06221.1 (dist=2971)
Bulb weight (BW, g)	88	chr4: 1712784832	chr4	1712784832	A	T	0.14	9.66849e-08	intergenic	Asa4G06220.1 (dist=83229), Asa4G06221.1 (dist=2948)
Bulb weight (BW, g)	89	chr5: 211191199	chr5	211191199	A	T	0.096	1.20537e-07	intergenic	Asa5G00952.1 (dist=114487), Asa5G00953.1 (dist=27123)
Bulb weight (BW, g)	90	chr5: 219215733	chr5	219215733	A	C	0.087	7.32013e-07	intergenic	Asa5G00981.1 (dist=288344), Asa5G00982.1 (dist=24663)
Bulb weight (BW, g)	91	chr5: 269717329	chr5	269717329	T	C	0.092	2.80575e-07	intergenic	Asa5G01140.1 (dist=27181), Asa5G01141.1 (dist=312879)
Bulb weight (BW, g)	92	chr5: 292697014	chr5	292697014	A	G	0.088	2.89886e-09	intergenic	Asa5G01236.1 (dist=586810), Asa5G01237.1 (dist=43944)
Bulb weight (BW, g)	93	chr5: 540826469	chr5	540826469	G	A	0.087	5.30789e-10	intergenic	Asa5G02110.1 (dist=8945), Asa5G02111.1 (dist=607747)
Bulb weight (BW, g)	94	chr5: 558359089	chr5	558359089	A	T	0.094	2.10465e-07	intronic	Asa5G02179.1
Bulb weight (BW, g)	95	chr5: 677237550	chr5	677237550	T	C	0.098	5.60531e-07	intergenic	Asa5G02647.1 (dist=735484), Asa5G02648.1 (dist=52241)
Bulb weight (BW, g)	96	chr5: 677237912	chr5	677237912	A	T	0.098	8.45348e-07	intergenic	Asa5G02647.1 (dist=735846), Asa5G02648.1 (dist=51879)
Bulb weight (BW, g)	97	chr5: 710441316	chr5	710441316	A	C	0.094	2.67783e-07	intergenic	Asa5G02789.1 (dist=94839), Asa5G02790.1 (dist=112655)
Bulb weight (BW, g)	98	chr5: 841106733	chr5	841106733	G	A	0.115	7.15383e-07	intergenic	Asa5G03273.1 (dist=178938), Asa5G03274.1 (dist=310403)
Bulb weight (BW, g)	99	chr5: 878876138	chr5	878876138	G	A	0.086	4.02084e-09	intergenic	Asa5G03369.1 (dist=669264), Asa5G03370.1 (dist=114251)
Bulb weight (BW, g)	100	chr5: 983499391	chr5	983499391	A	G	0.088	5.02101e-07	intergenic	Asa5G03692.1 (dist=722869), Asa5G03693.1 (dist=142236)
Bulb weight (BW, g)	101	chr5: 1015225900	chr5	1015225900	T	C	0.093	2.03544e-07	intergenic	Asa5G03812.1 (dist=419380), Asa5G03813.1 (dist=566699)
Bulb weight (BW, g)	102	chr5: 1025419984	chr5	1025419984	A	G	0.096	3.26984e-09	intergenic	Asa5G03852.1 (dist=662937), Asa5G03853.1 (dist=64333)
Bulb weight (BW, g)	103	chr5: 1576939741	chr5	1576939741	T	C	0.107	6.8934e-09	intergenic	Asa5G05797.1 (dist=195914), Asa5G05798.1 (dist=721677)
Bulb weight (BW, g)	104	chr5: 1646597904	chr5	1646597904	T	C	0.072	5.92935e-07	intergenic	Asa5G06029.1 (dist=510000), Asa5G06030.1 (dist=1543317)
Bulb weight (BW, g)	105	chr5: 1686109506	chr5	1686109506	A	G	0.1	3.48726e-12	intergenic	Asa5G06113.1 (dist=850299), Asa5G06114.1 (dist=374269)
Bulb weight (BW, g)	106	chr6: 26754872	chr6	26754872	T	G	0.095	3.08267e-09	intergenic	Asa6G00058.1 (dist=376426), Asa6G00059.1 (dist=148762)
Bulb weight (BW, g)	107	chr6: 116045017	chr6	116045017	T	C	0.088	6.25143e-08	intergenic	Asa6G00432.1 (dist=804653), Asa6G00433.1 (dist=59728)
Bulb weight (BW, g)	108	chr6: 420374906	chr6	420374906	T	C	0.074	5.00487e-07	intergenic	Asa6G01600.1 (dist=147586), Asa6G01601.1 (dist=148908)
Bulb weight (BW, g)	109	chr6: 465420217	chr6	465420217	T	C	0.099	1.79916e-07	intergenic	Asa6G01766.1 (dist=44365), Asa6G01767.1 (dist=1762539)
Bulb weight (BW, g)	110	chr6: 563322829	chr6	563322829	T	C	0.093	9.73713e-14	intergenic	Asa6G02168.1 (dist=326536), Asa6G02169.1 (dist=126237)
Bulb weight (BW, g)	111	chr6: 569811175	chr6	569811175	A	G	0.084	1.32504e-08	intergenic	Asa6G02188.1 (dist=576474), Asa6G02189.1 (dist=122618)
Bulb weight (BW, g)	112	chr6: 676890026	chr6	676890026	A	G	0.105	1.46165e-09	intergenic	Asa6G02657.1 (dist=471785), Asa6G02658.1 (dist=719275)
Bulb weight (BW, g)	113	chr6: 822597892	chr6	822597892	A	G	0.065	1.26354e-08	intergenic	Asa6G03209.1 (dist=245424), Asa6G03210.1 (dist=251626)
Bulb weight (BW, g)	114	chr6: 1132527582	chr6	1132527582	A	C	0.106	9.34293e-11	intergenic	Asa6G04192.1 (dist=668141), Asa6G04193.1 (dist=1346844)
Bulb weight (BW, g)	115	chr6: 1234964115	chr6	1234964115	A	C	0.096	2.65652e-10	intergenic	Asa6G04573.1 (dist=82398), Asa6G04574.1 (dist=364412)
Bulb weight (BW, g)	116	chr6: 1372376918	chr6	1372376918	C	T	0.073	4.1106e-07	intronic	Asa6G05075.1
Bulb weight (BW, g)	117	chr6: 1558404900	chr6	1558404900	A	G	0.094	2.30187e-10	intergenic	Asa6G05697.1 (dist=30506), Asa6G05698.1 (dist=113903)
Bulb weight (BW, g)	118	chr6: 1749873272	chr6	1749873272	T	A	0.088	1.00192e-09	intergenic	Asa6G06303.1 (dist=128350), Asa6G06304.1 (dist=259010)
Bulb weight (BW, g)	119	chr6: 1830609662	chr6	1830609662	A	C	0.1	4.1491e-09	intergenic	Asa6G06601.1 (dist=500752), Asa6G06602.1 (dist=578323)
Bulb weight (BW, g)	120	chr6: 1879686093	chr6	1879686093	T	C	0.076	5.31693e-10	intergenic	Asa6G06788.1 (dist=836888), Asa6G06789.1 (dist=571620)
Bulb weight (BW, g)	121	chr6: 1896135972	chr6	1896135972	G	C	0.092	2.28575e-14	intergenic	Asa6G06841.1 (dist=1310044), Asa6G06842.1 (dist=93221)
Bulb weight (BW, g)	122	chr6: 1898570619	chr6	1898570619	T	G	0.072	9.22916e-07	intergenic	Asa6G06850.1 (dist=12764), Asa6G06851.1 (dist=60020)
Bulb weight (BW, g)	123	chr7: 854758112	chr7	854758112	T	G	0.119	1.88996e-07	intergenic	Asa7G03117.1 (dist=242714), Asa7G03118.1 (dist=253603)
Bulb weight (BW, g)	124	chr7: 1063371820	chr7	1063371820	C	T	0.106	8.39008e-07	intergenic	NONE.1 (dist=NONE), Asa7G03874.1 (dist=360704)
Bulb weight (BW, g)	125	chr8: 337098100	chr8	337098100	T	C	0.099	3.20956e-15	intergenic	Asa8G01180.1 (dist=381378), Asa8G01181.1 (dist=89949)
Bulb weight (BW, g)	126	chr8: 465622736	chr8	465622736	C	G	0.108	5.77209e-09	intergenic	Asa8G01638.1 (dist=105452), Asa8G01639.1 (dist=505768)
Bulb weight (BW, g)	127	chr8: 491892304	chr8	491892304	A	C	0.102	9.05712e-07	intergenic	Asa8G01741.1 (dist=66684), Asa8G01742.1 (dist=628285)
Bulb weight (BW, g)	128	chr8: 515280149	chr8	515280149	A	C	0.087	3.11857e-08	intergenic	Asa8G01840.1 (dist=200658), Asa8G01841.1 (dist=585147)
Bulb weight (BW, g)	129	chr8: 740967796	chr8	740967796	C	T	0.106	4.72732e-07	intergenic	Asa8G02664.1 (dist=309923), Asa8G02665.1 (dist=151210)
Bulb weight (BW, g)	130	chr8: 1347375236	chr8	1347375236	G	T	0.087	3.5286e-08	intergenic	Asa8G05085.1 (dist=224877), Asa8G05086.1 (dist=52518)
Bulb weight (BW, g)	131	chr8: 1557546601	chr8	1557546601	G	A	0.098	1.11844e-09	intergenic	Asa8G05994.1 (dist=300218), Asa8G05995.1 (dist=3437)
Bulb height (BH, cm)	1	chr2: 492941441	chr2	492941441	T	C	0.065	6.00356e-07	intergenic	Asa2G01778.1 (dist=539678), Asa2G01779.1 (dist=72589)
Bulb height (BH, cm)	2	chr4: 166524085	chr4	166524085	A	G	0.145	1.85208e-07	nonsynonymous	Asa4G00601.1
Bulb height (BH, cm)	3	chr6: 1896135972	chr6	1896135972	G	C	0.092	8.41526e-07	intergenic	Asa6G06841.1 (dist=1310044), Asa6G06842.1 (dist=93221)
Bulb height (BH, cm)	4	chr7: 640515186	chr7	640515186	A	G	0.429	7.68503e-07	intergenic	Asa7G02372.1 (dist=25207), Asa7G02373.1 (dist=83080)
Bulb diameter (BD, cm)	1	chr2: 1103246444	chr2	1103246444	T	C	0.059	1.50326e-08	intergenic	Asa2G04112.1 (dist=631520), Asa2G04113.1 (dist=353872)
Bulb diameter (BD, cm)	2	chr2: 1381556621	chr2	1381556621	A	G	0.099	6.16084e-08	intergenic	Asa2G05047.1 (dist=306393), Asa2G05048.1 (dist=445625)
Bulb diameter (BD, cm)	3	chr3: 472508318	chr3	472508318	T	G	0.098	1.02827e-07	intergenic	Asa3G01773.1 (dist=144128), Asa3G01774.1 (dist=251731)
Bulb diameter (BD, cm)	4	chr3: 625607984	chr3	625607984	T	C	0.109	6.40103e-09	intergenic	Asa3G02303.1 (dist=539271), Asa3G02304.1 (dist=80550)
Bulb diameter (BD, cm)	5	chr3: 1325198360	chr3	1325198360	T	C	0.077	4.91428e-07	intergenic	Asa3G04810.1 (dist=132145), Asa3G04811.1 (dist=314837)
Bulb diameter (BD, cm)	6	chr4: 105036926	chr4	105036926	A	G	0.144	6.0787e-07	intergenic	Asa4G00369.1 (dist=1130443), Asa4G00370.1 (dist=301204)
Bulb diameter (BD, cm)	7	chr4: 166524085	chr4	166524085	A	G	0.145	2.60264e-10	nonsynonymous	Asa4G00601.1
Bulb diameter (BD, cm)	8	chr4: 535888015	chr4	535888015	T	G	0.176	4.01763e-07	intergenic	Asa4G02012.1 (dist=313386), Asa4G02013.1 (dist=747677)
Bulb diameter (BD, cm)	9	chr4: 1104921484	chr4	1104921484	T	C	0.165	2.87153e-07	intergenic	Asa4G04013.1 (dist=396346), Asa4G04014.1 (dist=191486)
Bulb diameter (BD, cm)	10	chr5: 1686109506	chr5	1686109506	A	G	0.099	1.08918e-08	intergenic	Asa5G06113.1 (dist=850299), Asa5G06114.1 (dist=374269)
Bulb diameter (BD, cm)	11	chr6: 563322829	chr6	563322829	T	C	0.092	3.96175e-09	intergenic	Asa6G02168.1 (dist=326536), Asa6G02169.1 (dist=126237)
Bulb diameter (BD, cm)	12	chr6: 676890026	chr6	676890026	A	G	0.104	7.16449e-07	intergenic	Asa6G02657.1 (dist=471785), Asa6G02658.1 (dist=719275)
Bulb diameter (BD, cm)	13	chr6: 1132527582	chr6	1132527582	A	C	0.105	5.71091e-07	intergenic	Asa6G04192.1 (dist=668141), Asa6G04193.1 (dist=1346844)
Bulb diameter (BD, cm)	14	chr6: 1234964115	chr6	1234964115	A	C	0.095	7.21825e-08	intergenic	Asa6G04573.1 (dist=82398), Asa6G04574.1 (dist=364412)
Bulb diameter (BD, cm)	15	chr6: 1896135972	chr6	1896135972	G	C	0.091	2.44866e-10	intergenic	Asa6G06841.1 (dist=1310044), Asa6G06842.1 (dist=93221)
Bulb diameter (BD, cm)	16	chr7: 640515186	chr7	640515186	A	G	0.428	5.39276e-07	intergenic	Asa7G02372.1 (dist=25207), Asa7G02373.1 (dist=83080)
Bulb diameter (BD, cm)	17	chr8: 337098100	chr8	337098100	T	C	0.097	6.26677e-08	intergenic	Asa8G01180.1 (dist=381378), Asa8G01181.1 (dist=89949)
Bulb diameter (BD, cm)	18	chr8: 465622736	chr8	465622736	C	G	0.107	7.03309e-08	intergenic	Asa8G01638.1 (dist=105452), Asa8G01639.1 (dist=505768)
Bulb diameter (BD, cm)	19	chr8: 1557546601	chr8	1557546601	G	A	0.097	2.05446e-07	intergenic	Asa8G05994.1 (dist=300218), Asa8G05995.1 (dist=3437)
Basal plate diameter (BPD, cm)	1	chr1: 132050956	chr1	132050956	G	A	0.084	8.77827e-07	intergenic	Asa1G00535.1 (dist=198180), Asa1G00536.1 (dist=162606)
Basal plate diameter (BPD, cm)	2	chr1: 280132544	chr1	280132544	G	A	0.096	5.75534e-07	intergenic	Asa1G01048.1 (dist=142765), Asa1G01049.1 (dist=208862)
Basal plate diameter (BPD, cm)	3	chr1: 346286995	chr1	346286995	G	A	0.092	4.7555e-07	intergenic	Asa1G01350.1 (dist=12698), Asa1G01351.1 (dist=385851)
Basal plate diameter (BPD, cm)	4	chr1: 515117465	chr1	515117465	A	T	0.081	9.84911e-08	intergenic	Asa1G01933.1 (dist=21085), Asa1G01934.1 (dist=338248)
Basal plate diameter (BPD, cm)	5	chr1: 541556641	chr1	541556641	C	T	0.09	7.45746e-07	intergenic	Asa1G02036.1 (dist=174117), Asa1G02037.1 (dist=605805)
Basal plate diameter (BPD, cm)	6	chr1: 717404108	chr1	717404108	T	C	0.097	3.37388e-07	intergenic	Asa1G02628.1 (dist=263007), Asa1G02629.1 (dist=80561)
Basal plate diameter (BPD, cm)	7	chr1: 756771603	chr1	756771603	G	A	0.094	1.35e-07	intergenic	Asa1G02775.1 (dist=1294), Asa1G02776.1 (dist=221416)
Basal plate diameter (BPD, cm)	8	chr1: 817933047	chr1	817933047	C	T	0.136	1.5541e-07	intergenic	Asa1G03027.1 (dist=277893), Asa1G03028.1 (dist=42012)
Basal plate diameter (BPD, cm)	9	chr1: 940136049	chr1	940136049	G	C	0.076	5.25815e-08	intergenic	Asa1G03458.1 (dist=66183), Asa1G03459.1 (dist=1127086)
Basal plate diameter (BPD, cm)	10	chr1: 1010132992	chr1	1010132992	C	T	0.107	5.07889e-09	intergenic	Asa1G03697.1 (dist=7943), Asa1G03698.1 (dist=179614)
Basal plate diameter (BPD, cm)	11	chr1: 1040786481	chr1	1040786481	A	G	0.094	1.95232e-08	intergenic	Asa1G03816.1 (dist=650363), Asa1G03817.1 (dist=84652)
Basal plate diameter (BPD, cm)	12	chr1: 1295365759	chr1	1295365759	T	C	0.094	2.40013e-09	intergenic	Asa1G04778.1 (dist=112909), Asa1G04779.1 (dist=433744)
Basal plate diameter (BPD, cm)	13	chr1: 1295365774	chr1	1295365774	C	A	0.095	1.79193e-08	intergenic	Asa1G04778.1 (dist=112924), Asa1G04779.1 (dist=433729)
Basal plate diameter (BPD, cm)	14	chr2: 111274094	chr2	111274094	C	T	0.1	4.21937e-09	intergenic	Asa2G00239.1 (dist=205268), Asa2G00240.1 (dist=226566)
Basal plate diameter (BPD, cm)	15	chr2: 123110782	chr2	123110782	A	T	0.088	1.70692e-07	intergenic	Asa2G00290.1 (dist=69881), Asa2G00291.1 (dist=5381)
Basal plate diameter (BPD, cm)	16	chr2: 149131774	chr2	149131774	T	C	0.101	5.50664e-08	intergenic	Asa2G00434.1 (dist=62088), Asa2G00435.1 (dist=106548)
Basal plate diameter (BPD, cm)	17	chr2: 316288977	chr2	316288977	G	T	0.088	1.96968e-08	intergenic	Asa2G01090.1 (dist=32375), Asa2G01091.1 (dist=88468)
Basal plate diameter (BPD, cm)	18	chr2: 321856678	chr2	321856678	A	G	0.084	5.3299e-07	intergenic	Asa2G01121.1 (dist=241638), Asa2G01122.1 (dist=64274)
Basal plate diameter (BPD, cm)	19	chr2: 370276768	chr2	370276768	T	C	0.078	2.92762e-07	intergenic	Asa2G01301.1 (dist=219157), Asa2G01302.1 (dist=154860)
Basal plate diameter (BPD, cm)	20	chr2: 455619184	chr2	455619184	C	T	0.161	8.23793e-07	intergenic	Asa2G01635.1 (dist=193003), Asa2G01636.1 (dist=173306)
Basal plate diameter (BPD, cm)	21	chr2: 479643603	chr2	479643603	A	T	0.093	2.3232e-08	intergenic	Asa2G01725.1 (dist=373900), Asa2G01726.1 (dist=26931)
Basal plate diameter (BPD, cm)	22	chr2: 726923166	chr2	726923166	T	C	0.368	4.9321e-07	intergenic	Asa2G02678.1 (dist=498510), Asa2G02679.1 (dist=32157)
Basal plate diameter (BPD, cm)	23	chr2: 1084718739	chr2	1084718739	A	G	0.07	2.03003e-07	intergenic	Asa2G04029.1 (dist=439727), Asa2G04030.1 (dist=511533)
Basal plate diameter (BPD, cm)	24	chr2: 1121658017	chr2	1121658017	T	C	0.092	1.89189e-08	intergenic	Asa2G04163.1 (dist=202209), Asa2G04164.1 (dist=484518)
Basal plate diameter (BPD, cm)	25	chr2: 1164155277	chr2	1164155277	G	C	0.078	9.37577e-09	intergenic	Asa2G04277.1 (dist=271506), Asa2G04278.1 (dist=1203876)
Basal plate diameter (BPD, cm)	26	chr2: 1178232429	chr2	1178232429	A	T	0.117	1.58228e-07	intergenic	Asa2G04333.1 (dist=20102), Asa2G04334.1 (dist=151857)
Basal plate diameter (BPD, cm)	27	chr2: 1381556621	chr2	1381556621	A	G	0.1	4.86505e-10	intergenic	Asa2G05047.1 (dist=306393), Asa2G05048.1 (dist=445625)
Basal plate diameter (BPD, cm)	28	chr2: 1482126112	chr2	1482126112	T	C	0.083	3.27202e-07	intergenic	Asa2G05402.1 (dist=556446), Asa2G05403.1 (dist=1449785)
Basal plate diameter (BPD, cm)	29	chr2: 1514110392	chr2	1514110392	A	G	0.092	5.31059e-08	intergenic	Asa2G05519.1 (dist=43714), Asa2G05520.1 (dist=255810)
Basal plate diameter (BPD, cm)	30	chr2: 1760297700	chr2	1760297700	A	T	0.07	7.30987e-10	intergenic	Asa2G06492.1 (dist=958478), Asa2G06493.1 (dist=585493)
Basal plate diameter (BPD, cm)	31	chr2: 1838529912	chr2	1838529912	C	T	0.066	4.54925e-07	intergenic	Asa2G06776.1 (dist=366305), Asa2G06777.1 (dist=14941)
Basal plate diameter (BPD, cm)	32	chr3: 8373499	chr3	8373499	T	C	0.33	4.59772e-07	intergenic	Asa3G00027.1 (dist=233278), Asa3G00028.1 (dist=621243)
Basal plate diameter (BPD, cm)	33	chr3: 83853410	chr3	83853410	C	G	0.091	2.69407e-07	intergenic	Asa3G00248.1 (dist=94162), Asa3G00249.1 (dist=118303)
Basal plate diameter (BPD, cm)	34	chr3: 219124460	chr3	219124460	T	C	0.087	7.80182e-09	intergenic	Asa3G00794.1 (dist=18494), Asa3G00795.1 (dist=615425)
Basal plate diameter (BPD, cm)	35	chr3: 248101531	chr3	248101531	T	A	0.09	1.88877e-09	intergenic	Asa3G00900.1 (dist=95775), Asa3G00901.1 (dist=230967)
Basal plate diameter (BPD, cm)	36	chr3: 248237062	chr3	248237062	A	G	0.104	3.48999e-07	intergenic	Asa3G00900.1 (dist=231306), Asa3G00901.1 (dist=95436)
Basal plate diameter (BPD, cm)	37	chr3: 323524136	chr3	323524136	G	A	0.076	8.1318e-07	intergenic	Asa3G01221.1 (dist=837765), Asa3G01222.1 (dist=44867)
Basal plate diameter (BPD, cm)	38	chr3: 413503327	chr3	413503327	T	G	0.128	1.01715e-07	intergenic	Asa3G01542.1 (dist=495013), Asa3G01543.1 (dist=1062274)
Basal plate diameter (BPD, cm)	39	chr3: 439314285	chr3	439314285	T	C	0.09	3.13258e-08	intergenic	Asa3G01632.1 (dist=1636990), Asa3G01633.1 (dist=195999)
Basal plate diameter (BPD, cm)	40	chr3: 472508318	chr3	472508318	T	G	0.099	7.7528e-12	intergenic	Asa3G01773.1 (dist=144128), Asa3G01774.1 (dist=251731)
Basal plate diameter (BPD, cm)	41	chr3: 577484169	chr3	577484169	A	C	0.087	1.56071e-07	intergenic	Asa3G02115.1 (dist=600143), Asa3G02116.1 (dist=153865)
Basal plate diameter (BPD, cm)	42	chr3: 578115767	chr3	578115767	C	T	0.432	8.60509e-07	intergenic	Asa3G02118.1 (dist=216380), Asa3G02119.1 (dist=244748)
Basal plate diameter (BPD, cm)	43	chr3: 615572751	chr3	615572751	G	C	0.089	1.36155e-08	intergenic	Asa3G02256.1 (dist=291010), Asa3G02257.1 (dist=128028)
Basal plate diameter (BPD, cm)	44	chr3: 625607984	chr3	625607984	T	C	0.11	1.49916e-13	intergenic	Asa3G02303.1 (dist=539271), Asa3G02304.1 (dist=80550)
Basal plate diameter (BPD, cm)	45	chr3: 718284582	chr3	718284582	C	T	0.083	2.09329e-07	intergenic	Asa3G02592.1 (dist=64565), Asa3G02593.1 (dist=711544)
Basal plate diameter (BPD, cm)	46	chr3: 727029352	chr3	727029352	T	A	0.085	6.65446e-07	intergenic	Asa3G02625.1 (dist=854493), Asa3G02626.1 (dist=315835)
Basal plate diameter (BPD, cm)	47	chr3: 769408639	chr3	769408639	A	G	0.09	9.94838e-08	intergenic	Asa3G02789.1 (dist=50611), Asa3G02790.1 (dist=303465)
Basal plate diameter (BPD, cm)	48	chr3: 790566804	chr3	790566804	T	C	0.087	2.40612e-08	intergenic	Asa3G02880.1 (dist=371101), Asa3G02881.1 (dist=266758)
Basal plate diameter (BPD, cm)	49	chr3: 826104883	chr3	826104883	A	G	0.1	2.678e-08	intergenic	Asa3G03018.1 (dist=254267), Asa3G03019.1 (dist=1158299)
Basal plate diameter (BPD, cm)	50	chr3: 877072223	chr3	877072223	T	C	0.09	8.11203e-08	intergenic	Asa3G03218.1 (dist=1396005), Asa3G03219.1 (dist=250770)
Basal plate diameter (BPD, cm)	51	chr3: 954364687	chr3	954364687	A	C	0.099	9.09448e-07	intergenic	Asa3G03488.1 (dist=532546), Asa3G03489.1 (dist=747260)
Basal plate diameter (BPD, cm)	52	chr3: 1325198360	chr3	1325198360	T	C	0.078	7.95875e-12	intergenic	Asa3G04810.1 (dist=132145), Asa3G04811.1 (dist=314837)
Basal plate diameter (BPD, cm)	53	chr4: 16020559	chr4	16020559	A	C	0.111	1.90037e-07	intergenic	Asa4G00046.1 (dist=345179), Asa4G00047.1 (dist=668721)
Basal plate diameter (BPD, cm)	54	chr4: 16020567	chr4	16020567	A	G	0.111	1.25419e-07	intergenic	Asa4G00046.1 (dist=345187), Asa4G00047.1 (dist=668713)
Basal plate diameter (BPD, cm)	55	chr4: 70490844	chr4	70490844	A	G	0.167	6.11351e-07	intergenic	Asa4G00213.1 (dist=77121), Asa4G00214.1 (dist=216108)
Basal plate diameter (BPD, cm)	56	chr4: 74120033	chr4	74120033	T	G	0.12	3.43672e-08	intergenic	Asa4G00231.1 (dist=60347), Asa4G00232.1 (dist=504971)
Basal plate diameter (BPD, cm)	57	chr4: 105036926	chr4	105036926	A	G	0.142	1.2366e-07	intergenic	Asa4G00369.1 (dist=1130443), Asa4G00370.1 (dist=301204)
Basal plate diameter (BPD, cm)	58	chr4: 105036929	chr4	105036929	A	G	0.133	6.09594e-07	intergenic	Asa4G00369.1 (dist=1130446), Asa4G00370.1 (dist=301201)
Basal plate diameter (BPD, cm)	59	chr4: 105634028	chr4	105634028	A	G	0.129	3.77219e-08	intergenic	Asa4G00370.1 (dist=294924), Asa4G00371.1 (dist=16816)
Basal plate diameter (BPD, cm)	60	chr4: 106335032	chr4	106335032	A	T	0.107	7.21678e-07	intergenic	Asa4G00372.1 (dist=157557), Asa4G00373.1 (dist=577054)
Basal plate diameter (BPD, cm)	61	chr4: 109059428	chr4	109059428	C	A	0.133	4.99526e-07	intergenic	Asa4G00380.1 (dist=58180), Asa4G00381.1 (dist=45892)
Basal plate diameter (BPD, cm)	62	chr4: 113247055	chr4	113247055	A	C	0.097	2.36841e-08	intergenic	Asa4G00396.1 (dist=112830), Asa4G00397.1 (dist=157260)
Basal plate diameter (BPD, cm)	63	chr4: 116326174	chr4	116326174	A	G	0.146	2.60317e-07	intergenic	Asa4G00407.1 (dist=567813), Asa4G00408.1 (dist=104343)
Basal plate diameter (BPD, cm)	64	chr4: 116326198	chr4	116326198	T	C	0.124	8.94256e-08	intergenic	Asa4G00407.1 (dist=567837), Asa4G00408.1 (dist=104319)
Basal plate diameter (BPD, cm)	65	chr4: 123395385	chr4	123395385	A	C	0.099	6.00479e-07	intergenic	Asa4G00423.1 (dist=589787), Asa4G00424.1 (dist=921078)
Basal plate diameter (BPD, cm)	66	chr4: 132835161	chr4	132835161	A	G	0.13	6.45704e-08	intronic	Asa4G00454.1
Basal plate diameter (BPD, cm)	67	chr4: 141070574	chr4	141070574	T	C	0.098	8.43934e-07	intergenic	Asa4G00485.1 (dist=232174), Asa4G00486.1 (dist=170642)
Basal plate diameter (BPD, cm)	68	chr4: 146483316	chr4	146483316	T	C	0.118	1.79029e-07	intergenic	Asa4G00505.1 (dist=1005482), Asa4G00506.1 (dist=161576)
Basal plate diameter (BPD, cm)	69	chr4: 150060875	chr4	150060875	G	T	0.128	6.36187e-07	intergenic	Asa4G00512.1 (dist=288635), Asa4G00513.1 (dist=392098)
Basal plate diameter (BPD, cm)	70	chr4: 150147727	chr4	150147727	A	G	0.129	3.48797e-09	intergenic	Asa4G00512.1 (dist=375487), Asa4G00513.1 (dist=305246)
Basal plate diameter (BPD, cm)	71	chr4: 162474863	chr4	162474863	C	A	0.087	5.64145e-07	intergenic	Asa4G00588.1 (dist=6413), Asa4G00589.1 (dist=31058)
Basal plate diameter (BPD, cm)	72	chr4: 165381033	chr4	165381033	A	C	0.087	9.04064e-09	intergenic	Asa4G00598.1 (dist=156437), Asa4G00599.1 (dist=1099044)
Basal plate diameter (BPD, cm)	73	chr4: 166139581	chr4	166139581	A	C	0.082	2.97616e-07	intergenic	Asa4G00598.1 (dist=914985), Asa4G00599.1 (dist=340496)
Basal plate diameter (BPD, cm)	74	chr4: 166524085	chr4	166524085	A	G	0.146	7.74634e-13	nonsynonymous	Asa4G00601.1
Basal plate diameter (BPD, cm)	75	chr4: 180414114	chr4	180414114	T	C	0.13	2.00773e-07	intergenic	Asa4G00651.1 (dist=10452), Asa4G00652.1 (dist=169792)
Basal plate diameter (BPD, cm)	76	chr4: 180414138	chr4	180414138	A	G	0.13	2.00773e-07	intergenic	Asa4G00651.1 (dist=10476), Asa4G00652.1 (dist=169768)
Basal plate diameter (BPD, cm)	77	chr4: 185871221	chr4	185871221	T	C	0.135	9.16091e-07	intergenic	Asa4G00661.1 (dist=189295), Asa4G00662.1 (dist=441075)
Basal plate diameter (BPD, cm)	78	chr4: 205030685	chr4	205030685	T	C	0.105	8.67781e-07	intergenic	Asa4G00722.1 (dist=133103), Asa4G00723.1 (dist=343153)
Basal plate diameter (BPD, cm)	79	chr4: 209975865	chr4	209975865	A	G	0.125	5.06709e-07	intergenic	Asa4G00734.1 (dist=241301), Asa4G00735.1 (dist=66568)
Basal plate diameter (BPD, cm)	80	chr4: 212502427	chr4	212502427	T	G	0.069	1.5074e-08	intergenic	Asa4G00744.1 (dist=64443), Asa4G00745.1 (dist=372117)
Basal plate diameter (BPD, cm)	81	chr4: 376124564	chr4	376124564	T	C	0.105	2.00152e-09	intergenic	Asa4G01395.1 (dist=127213), Asa4G01396.1 (dist=1314)
Basal plate diameter (BPD, cm)	82	chr4: 496579259	chr4	496579259	A	G	0.194	8.89636e-08	intergenic	Asa4G01849.1 (dist=9301), Asa4G01850.1 (dist=172027)
Basal plate diameter (BPD, cm)	83	chr4: 535888015	chr4	535888015	T	G	0.177	6.5402e-08	intergenic	Asa4G02012.1 (dist=313386), Asa4G02013.1 (dist=747677)
Basal plate diameter (BPD, cm)	84	chr4: 766764408	chr4	766764408	T	A	0.092	1.31374e-07	intergenic	Asa4G02887.1 (dist=128611), Asa4G02888.1 (dist=445939)
Basal plate diameter (BPD, cm)	85	chr4: 1104921484	chr4	1104921484	T	C	0.168	2.96253e-14	intergenic	Asa4G04013.1 (dist=396346), Asa4G04014.1 (dist=191486)
Basal plate diameter (BPD, cm)	86	chr4: 1549494388	chr4	1549494388	T	G	0.086	9.04928e-07	intergenic	Asa4G05699.1 (dist=32578), Asa4G05700.1 (dist=1259069)
Basal plate diameter (BPD, cm)	87	chr4: 1592641298	chr4	1592641298	A	G	0.066	8.18788e-08	intergenic	Asa4G05881.1 (dist=145584), Asa4G05882.1 (dist=826992)
Basal plate diameter (BPD, cm)	88	chr4: 1687871755	chr4	1687871755	A	G	0.096	7.13267e-08	intergenic	Asa4G06163.1 (dist=1738277), Asa4G06164.1 (dist=2116)
Basal plate diameter (BPD, cm)	89	chr4: 1712533250	chr4	1712533250	A	G	0.101	3.36035e-07	intergenic	Asa4G06217.1 (dist=788341), Asa4G06218.1 (dist=125533)
Basal plate diameter (BPD, cm)	90	chr4: 1712533317	chr4	1712533317	T	C	0.117	7.55277e-07	intergenic	Asa4G06217.1 (dist=788408), Asa4G06218.1 (dist=125466)
Basal plate diameter (BPD, cm)	91	chr4: 1712533324	chr4	1712533324	G	C	0.118	7.52097e-08	intergenic	Asa4G06217.1 (dist=788415), Asa4G06218.1 (dist=125459)
Basal plate diameter (BPD, cm)	92	chr4: 1712784765	chr4	1712784765	A	G	0.139	3.81831e-07	intergenic	Asa4G06220.1 (dist=83162), Asa4G06221.1 (dist=3015)
Basal plate diameter (BPD, cm)	93	chr4: 1712784809	chr4	1712784809	G	A	0.138	5.48241e-09	intergenic	Asa4G06220.1 (dist=83206), Asa4G06221.1 (dist=2971)
Basal plate diameter (BPD, cm)	94	chr4: 1712784832	chr4	1712784832	A	T	0.14	9.23474e-09	intergenic	Asa4G06220.1 (dist=83229), Asa4G06221.1 (dist=2948)
Basal plate diameter (BPD, cm)	95	chr5: 175672741	chr5	175672741	T	G	0.098	1.24963e-07	intergenic	Asa5G00792.1 (dist=43978), Asa5G00793.1 (dist=185805)
Basal plate diameter (BPD, cm)	96	chr5: 219215733	chr5	219215733	A	C	0.088	7.58843e-07	intergenic	Asa5G00981.1 (dist=288344), Asa5G00982.1 (dist=24663)
Basal plate diameter (BPD, cm)	97	chr5: 259491543	chr5	259491543	A	G	0.087	1.43904e-07	intergenic	Asa5G01111.1 (dist=250209), Asa5G01112.1 (dist=425924)
Basal plate diameter (BPD, cm)	98	chr5: 269717329	chr5	269717329	T	C	0.092	1.19133e-08	intergenic	Asa5G01140.1 (dist=27181), Asa5G01141.1 (dist=312879)
Basal plate diameter (BPD, cm)	99	chr5: 292697014	chr5	292697014	A	G	0.088	8.15929e-07	intergenic	Asa5G01236.1 (dist=586810), Asa5G01237.1 (dist=43944)
Basal plate diameter (BPD, cm)	100	chr5: 540826469	chr5	540826469	G	A	0.087	2.47863e-11	intergenic	Asa5G02110.1 (dist=8945), Asa5G02111.1 (dist=607747)
Basal plate diameter (BPD, cm)	101	chr5: 558359089	chr5	558359089	A	T	0.094	6.36438e-07	intronic	Asa5G02179.1
Basal plate diameter (BPD, cm)	102	chr5: 568276631	chr5	568276631	A	G	0.078	6.00872e-07	intergenic	Asa5G02205.1 (dist=232105), Asa5G02206.1 (dist=312512)
Basal plate diameter (BPD, cm)	103	chr5: 710441316	chr5	710441316	A	C	0.094	7.70651e-08	intergenic	Asa5G02789.1 (dist=94839), Asa5G02790.1 (dist=112655)
Basal plate diameter (BPD, cm)	104	chr5: 878876138	chr5	878876138	G	A	0.085	5.19916e-08	intergenic	Asa5G03369.1 (dist=669264), Asa5G03370.1 (dist=114251)
Basal plate diameter (BPD, cm)	105	chr5: 983499391	chr5	983499391	A	G	0.087	9.06921e-07	intergenic	Asa5G03692.1 (dist=722869), Asa5G03693.1 (dist=142236)
Basal plate diameter (BPD, cm)	106	chr5: 1015225900	chr5	1015225900	T	C	0.093	2.59706e-07	intergenic	Asa5G03812.1 (dist=419380), Asa5G03813.1 (dist=566699)
Basal plate diameter (BPD, cm)	107	chr5: 1025419984	chr5	1025419984	A	G	0.095	1.96267e-09	intergenic	Asa5G03852.1 (dist=662937), Asa5G03853.1 (dist=64333)
Basal plate diameter (BPD, cm)	108	chr5: 1144657655	chr5	1144657655	T	C	0.09	4.60354e-07	intergenic	Asa5G04262.1 (dist=378768), Asa5G04263.1 (dist=449834)
Basal plate diameter (BPD, cm)	109	chr5: 1576939741	chr5	1576939741	T	C	0.107	4.25535e-10	intergenic	Asa5G05797.1 (dist=195914), Asa5G05798.1 (dist=721677)
Basal plate diameter (BPD, cm)	110	chr5: 1686109506	chr5	1686109506	A	G	0.1	4.62926e-13	intergenic	Asa5G06113.1 (dist=850299), Asa5G06114.1 (dist=374269)
Basal plate diameter (BPD, cm)	111	chr6: 26754872	chr6	26754872	T	G	0.095	9.63712e-10	intergenic	Asa6G00058.1 (dist=376426), Asa6G00059.1 (dist=148762)
Basal plate diameter (BPD, cm)	112	chr6: 116045017	chr6	116045017	T	C	0.088	3.51103e-09	intergenic	Asa6G00432.1 (dist=804653), Asa6G00433.1 (dist=59728)
Basal plate diameter (BPD, cm)	113	chr6: 162413508	chr6	162413508	T	G	0.099	3.09796e-07	intergenic	Asa6G00623.1 (dist=5081), Asa6G00624.1 (dist=635740)
Basal plate diameter (BPD, cm)	114	chr6: 402114910	chr6	402114910	C	G	0.094	8.49144e-07	intergenic	Asa6G01541.1 (dist=294995), Asa6G01542.1 (dist=295396)
Basal plate diameter (BPD, cm)	115	chr6: 409076258	chr6	409076258	A	G	0.073	9.10953e-07	intergenic	Asa6G01561.1 (dist=179061), Asa6G01562.1 (dist=50542)
Basal plate diameter (BPD, cm)	116	chr6: 482831933	chr6	482831933	A	G	0.091	1.93606e-07	intergenic	Asa6G01849.1 (dist=144750), Asa6G01850.1 (dist=18440)
Basal plate diameter (BPD, cm)	117	chr6: 563322829	chr6	563322829	T	C	0.093	2.21732e-12	intergenic	Asa6G02168.1 (dist=326536), Asa6G02169.1 (dist=126237)
Basal plate diameter (BPD, cm)	118	chr6: 676890026	chr6	676890026	A	G	0.104	1.94542e-10	intergenic	Asa6G02657.1 (dist=471785), Asa6G02658.1 (dist=719275)
Basal plate diameter (BPD, cm)	119	chr6: 798526883	chr6	798526883	T	C	0.064	8.61716e-07	intergenic	Asa6G03124.1 (dist=178496), Asa6G03125.1 (dist=15378)
Basal plate diameter (BPD, cm)	120	chr6: 1132527582	chr6	1132527582	A	C	0.106	3.16245e-12	intergenic	Asa6G04192.1 (dist=668141), Asa6G04193.1 (dist=1346844)
Basal plate diameter (BPD, cm)	121	chr6: 1234964115	chr6	1234964115	A	C	0.096	5.34128e-10	intergenic	Asa6G04573.1 (dist=82398), Asa6G04574.1 (dist=364412)
Basal plate diameter (BPD, cm)	122	chr6: 1372376918	chr6	1372376918	C	T	0.073	9.52981e-07	intronic	Asa6G05075.1
Basal plate diameter (BPD, cm)	123	chr6: 1533801640	chr6	1533801640	A	C	0.085	3.96643e-07	intergenic	Asa6G05633.1 (dist=178420), Asa6G05634.1 (dist=202919)
Basal plate diameter (BPD, cm)	124	chr6: 1558404900	chr6	1558404900	A	G	0.094	4.75598e-08	intergenic	Asa6G05697.1 (dist=30506), Asa6G05698.1 (dist=113903)
Basal plate diameter (BPD, cm)	125	chr6: 1606446364	chr6	1606446364	A	G	0.097	4.12766e-08	intergenic	Asa6G05858.1 (dist=278432), Asa6G05859.1 (dist=324720)
Basal plate diameter (BPD, cm)	126	chr6: 1749873272	chr6	1749873272	T	A	0.088	7.58492e-09	intergenic	Asa6G06303.1 (dist=128350), Asa6G06304.1 (dist=259010)
Basal plate diameter (BPD, cm)	127	chr6: 1819364476	chr6	1819364476	T	C	0.092	2.38156e-07	intergenic	Asa6G06558.1 (dist=65568), Asa6G06559.1 (dist=401328)
Basal plate diameter (BPD, cm)	128	chr6: 1830609662	chr6	1830609662	A	C	0.1	2.24007e-07	intergenic	Asa6G06601.1 (dist=500752), Asa6G06602.1 (dist=578323)
Basal plate diameter (BPD, cm)	129	chr6: 1879686093	chr6	1879686093	T	C	0.076	1.56085e-09	intergenic	Asa6G06788.1 (dist=836888), Asa6G06789.1 (dist=571620)
Basal plate diameter (BPD, cm)	130	chr6: 1896135972	chr6	1896135972	G	C	0.092	1.02765e-12	intergenic	Asa6G06841.1 (dist=1310044), Asa6G06842.1 (dist=93221)
Basal plate diameter (BPD, cm)	131	chr6: 1898570619	chr6	1898570619	T	G	0.071	6.25073e-07	intergenic	Asa6G06850.1 (dist=12764), Asa6G06851.1 (dist=60020)
Basal plate diameter (BPD, cm)	132	chr7: 132629070	chr7	132629070	G	A	0.169	9.25357e-07	intergenic	Asa7G00342.1 (dist=1429603), Asa7G00343.1 (dist=1270309)
Basal plate diameter (BPD, cm)	133	chr7: 251629891	chr7	251629891	T	C	0.245	2.2613e-07	intergenic	Asa7G00840.1 (dist=187707), Asa7G00841.1 (dist=112531)
Basal plate diameter (BPD, cm)	134	chr7: 1580558202	chr7	1580558202	A	G	0.094	4.9909e-08	intergenic	Asa7G05719.1 (dist=674806), Asa7G05720.1 (dist=30557)
Basal plate diameter (BPD, cm)	135	chr8: 337098100	chr8	337098100	T	C	0.099	9.84309e-13	intergenic	Asa8G01180.1 (dist=381378), Asa8G01181.1 (dist=89949)
Basal plate diameter (BPD, cm)	136	chr8: 465622736	chr8	465622736	C	G	0.109	3.18047e-10	intergenic	Asa8G01638.1 (dist=105452), Asa8G01639.1 (dist=505768)
Basal plate diameter (BPD, cm)	137	chr8: 515280149	chr8	515280149	A	C	0.087	4.95909e-08	intergenic	Asa8G01840.1 (dist=200658), Asa8G01841.1 (dist=585147)
Basal plate diameter (BPD, cm)	138	chr8: 746031947	chr8	746031947	C	T	0.116	3.65625e-07	intergenic	Asa8G02687.1 (dist=150209), Asa8G02688.1 (dist=454337)
Basal plate diameter (BPD, cm)	139	chr8: 773483499	chr8	773483499	T	C	0.11	1.66671e-08	intronic	Asa8G02795.1
Basal plate diameter (BPD, cm)	140	chr8: 1141170263	chr8	1141170263	G	C	0.086	3.02117e-08	intergenic	Asa8G04256.1 (dist=891669), Asa8G04257.1 (dist=138044)
Basal plate diameter (BPD, cm)	141	chr8: 1347375236	chr8	1347375236	G	T	0.087	1.1014e-07	intergenic	Asa8G05085.1 (dist=224877), Asa8G05086.1 (dist=52518)
Basal plate diameter (BPD, cm)	142	chr8: 1557546601	chr8	1557546601	G	A	0.097	2.13915e-11	intergenic	Asa8G05994.1 (dist=300218), Asa8G05995.1 (dist=3437)
Clove height (CH, cm)	1	chr1: 380767571	chr1	380767571	A	G	0.103	2.74418e-07	intergenic	Asa1G01458.1 (dist=149961), Asa1G01459.1 (dist=252911)
Clove height (CH, cm)	2	chr1: 515117465	chr1	515117465	A	T	0.081	1.37322e-08	intergenic	Asa1G01933.1 (dist=21085), Asa1G01934.1 (dist=338248)
Clove height (CH, cm)	3	chr1: 756771603	chr1	756771603	G	A	0.093	4.04999e-08	intergenic	Asa1G02775.1 (dist=1294), Asa1G02776.1 (dist=221416)
Clove height (CH, cm)	4	chr1: 893794819	chr1	893794819	A	G	0.096	3.20886e-07	intergenic	Asa1G03295.1 (dist=467827), Asa1G03296.1 (dist=50986)
Clove height (CH, cm)	5	chr1: 1010132992	chr1	1010132992	C	T	0.105	1.3115e-08	intergenic	Asa1G03697.1 (dist=7943), Asa1G03698.1 (dist=179614)
Clove height (CH, cm)	6	chr1: 1040786481	chr1	1040786481	A	G	0.093	7.71982e-08	intergenic	Asa1G03816.1 (dist=650363), Asa1G03817.1 (dist=84652)
Clove height (CH, cm)	7	chr2: 111274094	chr2	111274094	C	T	0.1	2.1105e-07	intergenic	Asa2G00239.1 (dist=205268), Asa2G00240.1 (dist=226566)
Clove height (CH, cm)	8	chr2: 149131774	chr2	149131774	T	C	0.102	6.15592e-07	intergenic	Asa2G00434.1 (dist=62088), Asa2G00435.1 (dist=106548)
Clove height (CH, cm)	9	chr2: 455619184	chr2	455619184	C	T	0.16	1.9462e-07	intergenic	Asa2G01635.1 (dist=193003), Asa2G01636.1 (dist=173306)
Clove height (CH, cm)	10	chr2: 905039732	chr2	905039732	A	G	0.079	7.13463e-07	intergenic	Asa2G03360.1 (dist=123582), Asa2G03361.1 (dist=77230)
Clove height (CH, cm)	11	chr2: 1381556621	chr2	1381556621	A	G	0.099	7.38669e-10	intergenic	Asa2G05047.1 (dist=306393), Asa2G05048.1 (dist=445625)
Clove height (CH, cm)	12	chr2: 1760297700	chr2	1760297700	A	T	0.07	3.64657e-07	intergenic	Asa2G06492.1 (dist=958478), Asa2G06493.1 (dist=585493)
Clove height (CH, cm)	13	chr2: 1848233344	chr2	1848233344	A	G	0.065	3.52712e-07	intergenic	Asa2G06809.1 (dist=65011), Asa2G06810.1 (dist=139685)
Clove height (CH, cm)	14	chr3: 219124460	chr3	219124460	T	C	0.086	6.73211e-08	intergenic	Asa3G00794.1 (dist=18494), Asa3G00795.1 (dist=615425)
Clove height (CH, cm)	15	chr3: 248101531	chr3	248101531	T	A	0.09	8.39868e-08	intergenic	Asa3G00900.1 (dist=95775), Asa3G00901.1 (dist=230967)
Clove height (CH, cm)	16	chr3: 248237062	chr3	248237062	A	G	0.103	4.36389e-07	intergenic	Asa3G00900.1 (dist=231306), Asa3G00901.1 (dist=95436)
Clove height (CH, cm)	17	chr3: 439314285	chr3	439314285	T	C	0.09	1.35317e-08	intergenic	Asa3G01632.1 (dist=1636990), Asa3G01633.1 (dist=195999)
Clove height (CH, cm)	18	chr3: 472508318	chr3	472508318	T	G	0.098	7.14054e-08	intergenic	Asa3G01773.1 (dist=144128), Asa3G01774.1 (dist=251731)
Clove height (CH, cm)	19	chr3: 625607984	chr3	625607984	T	C	0.11	4.01525e-11	intergenic	Asa3G02303.1 (dist=539271), Asa3G02304.1 (dist=80550)
Clove height (CH, cm)	20	chr3: 790566804	chr3	790566804	T	C	0.087	9.71142e-07	intergenic	Asa3G02880.1 (dist=371101), Asa3G02881.1 (dist=266758)
Clove height (CH, cm)	21	chr3: 826104883	chr3	826104883	A	G	0.1	6.85685e-07	intergenic	Asa3G03018.1 (dist=254267), Asa3G03019.1 (dist=1158299)
Clove height (CH, cm)	22	chr3: 877072223	chr3	877072223	T	C	0.09	1.19688e-07	intergenic	Asa3G03218.1 (dist=1396005), Asa3G03219.1 (dist=250770)
Clove height (CH, cm)	23	chr3: 1325198360	chr3	1325198360	T	C	0.077	1.11631e-07	intergenic	Asa3G04810.1 (dist=132145), Asa3G04811.1 (dist=314837)
Clove height (CH, cm)	24	chr4: 16020559	chr4	16020559	A	C	0.111	2.26411e-07	intergenic	Asa4G00046.1 (dist=345179), Asa4G00047.1 (dist=668721)
Clove height (CH, cm)	25	chr4: 16020567	chr4	16020567	A	G	0.111	1.63988e-07	intergenic	Asa4G00046.1 (dist=345187), Asa4G00047.1 (dist=668713)
Clove height (CH, cm)	26	chr4: 16020571	chr4	16020571	A	G	0.098	8.33685e-07	intergenic	Asa4G00046.1 (dist=345191), Asa4G00047.1 (dist=668709)
Clove height (CH, cm)	27	chr4: 105036926	chr4	105036926	A	G	0.144	4.10477e-08	intergenic	Asa4G00369.1 (dist=1130443), Asa4G00370.1 (dist=301204)
Clove height (CH, cm)	28	chr4: 132835161	chr4	132835161	A	G	0.129	9.31793e-07	intronic	Asa4G00454.1
Clove height (CH, cm)	29	chr4: 146483316	chr4	146483316	T	C	0.116	3.14219e-07	intergenic	Asa4G00505.1 (dist=1005482), Asa4G00506.1 (dist=161576)
Clove height (CH, cm)	30	chr4: 150147727	chr4	150147727	A	G	0.128	4.35293e-07	intergenic	Asa4G00512.1 (dist=375487), Asa4G00513.1 (dist=305246)
Clove height (CH, cm)	31	chr4: 165381033	chr4	165381033	A	C	0.087	3.83694e-07	intergenic	Asa4G00598.1 (dist=156437), Asa4G00599.1 (dist=1099044)
Clove height (CH, cm)	32	chr4: 166524085	chr4	166524085	A	G	0.144	1.33428e-08	nonsynonymous	Asa4G00601.1
Clove height (CH, cm)	33	chr4: 185871221	chr4	185871221	T	C	0.134	7.81538e-07	intergenic	Asa4G00661.1 (dist=189295), Asa4G00662.1 (dist=441075)
Clove height (CH, cm)	34	chr4: 212502427	chr4	212502427	T	G	0.069	9.60364e-07	intergenic	Asa4G00744.1 (dist=64443), Asa4G00745.1 (dist=372117)
Clove height (CH, cm)	35	chr4: 233964980	chr4	233964980	G	T	0.083	5.92169e-08	intergenic	Asa4G00807.1 (dist=37248), Asa4G00808.1 (dist=168212)
Clove height (CH, cm)	36	chr4: 376124564	chr4	376124564	T	C	0.104	1.73145e-09	intergenic	Asa4G01395.1 (dist=127213), Asa4G01396.1 (dist=1314)
Clove height (CH, cm)	37	chr4: 449443443	chr4	449443443	T	C	0.109	1.60878e-07	intergenic	Asa4G01673.1 (dist=326006), Asa4G01674.1 (dist=142528)
Clove height (CH, cm)	38	chr4: 496579259	chr4	496579259	A	G	0.191	9.31768e-07	intergenic	Asa4G01849.1 (dist=9301), Asa4G01850.1 (dist=172027)
Clove height (CH, cm)	39	chr4: 535888015	chr4	535888015	T	G	0.174	1.51227e-08	intergenic	Asa4G02012.1 (dist=313386), Asa4G02013.1 (dist=747677)
Clove height (CH, cm)	40	chr4: 751773583	chr4	751773583	A	G	0.12	1.36151e-07	intergenic	Asa4G02845.1 (dist=584509), Asa4G02846.1 (dist=356154)
Clove height (CH, cm)	41	chr4: 751773651	chr4	751773651	T	C	0.119	1.20144e-07	intergenic	Asa4G02845.1 (dist=584577), Asa4G02846.1 (dist=356086)
Clove height (CH, cm)	42	chr4: 751773974	chr4	751773974	G	A	0.12	9.13174e-07	intergenic	Asa4G02845.1 (dist=584900), Asa4G02846.1 (dist=355763)
Clove height (CH, cm)	43	chr4: 751773981	chr4	751773981	T	C	0.12	1.22241e-07	intergenic	Asa4G02845.1 (dist=584907), Asa4G02846.1 (dist=355756)
Clove height (CH, cm)	44	chr4: 1104921484	chr4	1104921484	T	C	0.166	1.74551e-09	intergenic	Asa4G04013.1 (dist=396346), Asa4G04014.1 (dist=191486)
Clove height (CH, cm)	45	chr5: 269717329	chr5	269717329	T	C	0.092	5.56357e-07	intergenic	Asa5G01140.1 (dist=27181), Asa5G01141.1 (dist=312879)
Clove height (CH, cm)	46	chr5: 292697014	chr5	292697014	A	G	0.088	2.88288e-08	intergenic	Asa5G01236.1 (dist=586810), Asa5G01237.1 (dist=43944)
Clove height (CH, cm)	47	chr5: 458933603	chr5	458933603	C	A	0.102	5.00285e-07	intergenic	Asa5G01793.1 (dist=232806), Asa5G01794.1 (dist=112550)
Clove height (CH, cm)	48	chr5: 540826469	chr5	540826469	G	A	0.086	9.84795e-08	intergenic	Asa5G02110.1 (dist=8945), Asa5G02111.1 (dist=607747)
Clove height (CH, cm)	49	chr5: 558359089	chr5	558359089	A	T	0.093	6.90614e-08	intronic	Asa5G02179.1
Clove height (CH, cm)	50	chr5: 710441316	chr5	710441316	A	C	0.093	1.21467e-07	intergenic	Asa5G02789.1 (dist=94839), Asa5G02790.1 (dist=112655)
Clove height (CH, cm)	51	chr5: 1025419984	chr5	1025419984	A	G	0.094	5.8067e-08	intergenic	Asa5G03852.1 (dist=662937), Asa5G03853.1 (dist=64333)
Clove height (CH, cm)	52	chr5: 1576939741	chr5	1576939741	T	C	0.106	4.01217e-07	intergenic	Asa5G05797.1 (dist=195914), Asa5G05798.1 (dist=721677)
Clove height (CH, cm)	53	chr5: 1686109506	chr5	1686109506	A	G	0.1	4.42751e-10	intergenic	Asa5G06113.1 (dist=850299), Asa5G06114.1 (dist=374269)
Clove height (CH, cm)	54	chr6: 26754872	chr6	26754872	T	G	0.094	4.49178e-09	intergenic	Asa6G00058.1 (dist=376426), Asa6G00059.1 (dist=148762)
Clove height (CH, cm)	55	chr6: 96944157	chr6	96944157	A	C	0.109	6.37205e-07	intergenic	Asa6G00363.1 (dist=724263), Asa6G00364.1 (dist=3231)
Clove height (CH, cm)	56	chr6: 116045017	chr6	116045017	T	C	0.088	4.07177e-07	intergenic	Asa6G00432.1 (dist=804653), Asa6G00433.1 (dist=59728)
Clove height (CH, cm)	57	chr6: 563322829	chr6	563322829	T	C	0.092	1.2156e-07	intergenic	Asa6G02168.1 (dist=326536), Asa6G02169.1 (dist=126237)
Clove height (CH, cm)	58	chr6: 569811175	chr6	569811175	A	G	0.083	6.17794e-07	intergenic	Asa6G02188.1 (dist=576474), Asa6G02189.1 (dist=122618)
Clove height (CH, cm)	59	chr6: 676890026	chr6	676890026	A	G	0.104	2.009e-07	intergenic	Asa6G02657.1 (dist=471785), Asa6G02658.1 (dist=719275)
Clove height (CH, cm)	60	chr6: 823698193	chr6	823698193	T	G	0.084	5.56782e-07	intergenic	Asa6G03212.1 (dist=431538), Asa6G03213.1 (dist=200572)
Clove height (CH, cm)	61	chr6: 1132527582	chr6	1132527582	A	C	0.105	2.80974e-08	intergenic	Asa6G04192.1 (dist=668141), Asa6G04193.1 (dist=1346844)
Clove height (CH, cm)	62	chr6: 1234964115	chr6	1234964115	A	C	0.095	6.60879e-07	intergenic	Asa6G04573.1 (dist=82398), Asa6G04574.1 (dist=364412)
Clove height (CH, cm)	63	chr6: 1558404900	chr6	1558404900	A	G	0.093	8.02581e-08	intergenic	Asa6G05697.1 (dist=30506), Asa6G05698.1 (dist=113903)
Clove height (CH, cm)	64	chr6: 1830609662	chr6	1830609662	A	C	0.101	7.71992e-08	intergenic	Asa6G06601.1 (dist=500752), Asa6G06602.1 (dist=578323)
Clove height (CH, cm)	65	chr6: 1896135972	chr6	1896135972	G	C	0.092	7.86911e-10	intergenic	Asa6G06841.1 (dist=1310044), Asa6G06842.1 (dist=93221)
Clove height (CH, cm)	66	chr7: 799428983	chr7	799428983	G	A	0.161	7.85454e-07	intergenic	Asa7G02914.1 (dist=231083), Asa7G02915.1 (dist=16784)
Clove height (CH, cm)	67	chr8: 337098100	chr8	337098100	T	C	0.098	2.84405e-10	intergenic	Asa8G01180.1 (dist=381378), Asa8G01181.1 (dist=89949)
Clove height (CH, cm)	68	chr8: 465622736	chr8	465622736	C	G	0.107	6.21338e-11	intergenic	Asa8G01638.1 (dist=105452), Asa8G01639.1 (dist=505768)
Clove height (CH, cm)	69	chr8: 515280149	chr8	515280149	A	C	0.085	5.75889e-07	intergenic	Asa8G01840.1 (dist=200658), Asa8G01841.1 (dist=585147)
Clove height (CH, cm)	70	chr8: 773483499	chr8	773483499	T	C	0.109	3.37163e-08	intronic	Asa8G02795.1
Clove height (CH, cm)	71	chr8: 1347375236	chr8	1347375236	G	T	0.086	6.75845e-07	intergenic	Asa8G05085.1 (dist=224877), Asa8G05086.1 (dist=52518)
Clove height (CH, cm)	72	chr8: 1557546601	chr8	1557546601	G	A	0.095	1.04375e-10	intergenic	Asa8G05994.1 (dist=300218), Asa8G05995.1 (dist=3437)
Clove back width (CBW, cm)	1	chr1: 198621616	chr1	198621616	T	C	0.097	1.04106e-07	intergenic	Asa1G00798.1 (dist=234615), Asa1G00799.1 (dist=25719)
Clove back width (CBW, cm)	2	chr1: 235810221	chr1	235810221	T	G	0.05	2.3852e-07	intergenic	Asa1G00922.1 (dist=182914), Asa1G00923.1 (dist=264813)
Clove back width (CBW, cm)	3	chr1: 235810266	chr1	235810266	A	T	0.05	1.14551e-07	intergenic	Asa1G00922.1 (dist=182959), Asa1G00923.1 (dist=264768)
Clove back width (CBW, cm)	4	chr1: 386951999	chr1	386951999	T	C	0.091	1.33105e-08	intergenic	Asa1G01488.1 (dist=817092), Asa1G01489.1 (dist=289197)
Clove back width (CBW, cm)	5	chr1: 484005041	chr1	484005041	A	G	0.073	8.04489e-08	intergenic	Asa1G01824.1 (dist=154029), Asa1G01825.1 (dist=59785)
Clove back width (CBW, cm)	6	chr1: 593685756	chr1	593685756	A	G	0.095	8.09071e-08	intergenic	Asa1G02211.1 (dist=135219), Asa1G02212.1 (dist=89954)
Clove back width (CBW, cm)	7	chr1: 676032095	chr1	676032095	C	T	0.125	2.14191e-07	intergenic	Asa1G02501.1 (dist=66676), Asa1G02502.1 (dist=721004)
Clove back width (CBW, cm)	8	chr1: 712262863	chr1	712262863	A	G	0.055	3.16092e-07	intergenic	Asa1G02615.1 (dist=348945), Asa1G02616.1 (dist=294675)
Clove back width (CBW, cm)	9	chr1: 871007451	chr1	871007451	A	G	0.071	6.42594e-07	intergenic	Asa1G03207.1 (dist=214484), Asa1G03208.1 (dist=1165130)
Clove back width (CBW, cm)	10	chr2: 408589867	chr2	408589867	T	C	0.101	2.86996e-07	intergenic	Asa2G01460.1 (dist=155730), Asa2G01461.1 (dist=48621)
Clove back width (CBW, cm)	11	chr2: 1032580388	chr2	1032580388	T	C	0.053	4.68096e-07	intergenic	Asa2G03825.1 (dist=708648), Asa2G03826.1 (dist=292676)
Clove back width (CBW, cm)	12	chr2: 1032580471	chr2	1032580471	A	G	0.055	1.08112e-07	intergenic	Asa2G03825.1 (dist=708731), Asa2G03826.1 (dist=292593)
Clove back width (CBW, cm)	13	chr2: 1479301345	chr2	1479301345	T	C	0.094	7.29059e-07	intergenic	Asa2G05400.1 (dist=30703), Asa2G05401.1 (dist=372685)
Clove back width (CBW, cm)	14	chr3: 206965195	chr3	206965195	A	C	0.129	3.47701e-08	intergenic	Asa3G00742.1 (dist=1764485), Asa3G00743.1 (dist=8380)
Clove back width (CBW, cm)	15	chr3: 386405834	chr3	386405834	T	C	0.112	1.24293e-08	intergenic	Asa3G01440.1 (dist=1207854), Asa3G01441.1 (dist=489197)
Clove back width (CBW, cm)	16	chr3: 1272089343	chr3	1272089343	T	A	0.073	3.13602e-07	intergenic	Asa3G04649.1 (dist=362686), Asa3G04650.1 (dist=1176976)
Clove back width (CBW, cm)	17	chr4: 415260673	chr4	415260673	T	C	0.102	8.43716e-08	intergenic	Asa4G01538.1 (dist=47361), Asa4G01539.1 (dist=904585)
Clove back width (CBW, cm)	18	chr4: 675312205	chr4	675312205	A	G	0.061	1.17874e-07	intergenic	Asa4G02515.1 (dist=69419), Asa4G02516.1 (dist=841005)
Clove back width (CBW, cm)	19	chr4: 995299762	chr4	995299762	T	C	0.065	2.96973e-08	intergenic	Asa4G03602.1 (dist=549357), Asa4G03603.1 (dist=155711)
Clove back width (CBW, cm)	20	chr4: 1019634747	chr4	1019634747	T	C	0.083	1.56944e-07	intergenic	Asa4G03700.1 (dist=59301), Asa4G03701.1 (dist=665996)
Clove back width (CBW, cm)	21	chr5: 48787989	chr5	48787989	G	A	0.055	7.50323e-07	intergenic	Asa5G00170.1 (dist=542821), Asa5G00171.1 (dist=435886)
Clove back width (CBW, cm)	22	chr5: 384323788	chr5	384323788	T	A	0.056	1.1499e-07	intergenic	Asa5G01537.1 (dist=30545), Asa5G01538.1 (dist=279044)
Clove back width (CBW, cm)	23	chr5: 384323835	chr5	384323835	A	T	0.056	4.97386e-08	intergenic	Asa5G01537.1 (dist=30592), Asa5G01538.1 (dist=278997)
Clove back width (CBW, cm)	24	chr5: 1004493720	chr5	1004493720	T	C	0.094	9.12824e-08	intergenic	Asa5G03756.1 (dist=27247), Asa5G03757.1 (dist=218324)
Clove back width (CBW, cm)	25	chr5: 1004493752	chr5	1004493752	C	A	0.095	7.48969e-08	intergenic	Asa5G03756.1 (dist=27279), Asa5G03757.1 (dist=218292)
Clove back width (CBW, cm)	26	chr5: 1004493957	chr5	1004493957	A	G	0.061	7.47271e-08	intergenic	Asa5G03756.1 (dist=27484), Asa5G03757.1 (dist=218087)
Clove back width (CBW, cm)	27	chr5: 1004493970	chr5	1004493970	G	A	0.06	4.80604e-07	intergenic	Asa5G03756.1 (dist=27497), Asa5G03757.1 (dist=218074)
Clove back width (CBW, cm)	28	chr6: 234668242	chr6	234668242	T	C	0.057	2.99566e-07	intergenic	Asa6G00906.1 (dist=84318), Asa6G00907.1 (dist=9224)
Clove back width (CBW, cm)	29	chr6: 327500566	chr6	327500566	A	G	0.079	3.44396e-07	intergenic	Asa6G01246.1 (dist=544007), Asa6G01247.1 (dist=635335)
Clove back width (CBW, cm)	30	chr6: 359657533	chr6	359657533	T	C	0.079	8.93687e-07	intergenic	Asa6G01393.1 (dist=233671), Asa6G01394.1 (dist=55851)
Clove back width (CBW, cm)	31	chr6: 586614326	chr6	586614326	G	A	0.06	8.57036e-07	intergenic	Asa6G02260.1 (dist=474056), Asa6G02261.1 (dist=162597)
Clove back width (CBW, cm)	32	chr6: 1656285152	chr6	1656285152	G	A	0.073	2.73037e-07	intergenic	Asa6G05990.1 (dist=8924), Asa6G05991.1 (dist=726259)
Clove back width (CBW, cm)	33	chr6: 1725490988	chr6	1725490988	A	G	0.082	1.33033e-09	intergenic	Asa6G06209.1 (dist=212164), Asa6G06210.1 (dist=148360)
Clove back width (CBW, cm)	34	chr7: 329890675	chr7	329890675	A	C	0.109	4.67959e-07	intergenic	Asa7G01179.1 (dist=153165), Asa7G01180.1 (dist=424937)
Clove back width (CBW, cm)	35	chr8: 132800668	chr8	132800668	G	C	0.099	6.20025e-07	intergenic	Asa8G00411.1 (dist=128054), Asa8G00412.1 (dist=497804)
Clove back width (CBW, cm)	36	chr8: 465622736	chr8	465622736	C	G	0.108	8.62144e-07	intergenic	Asa8G01638.1 (dist=105452), Asa8G01639.1 (dist=505768)
Number of cloves per bulb (NCB)	1	chr1: 292773016	chr1	292773016	A	G	0.098	5.80296e-07	intergenic	Asa1G01106.1 (dist=10629), Asa1G01107.1 (dist=59431)
Number of cloves per bulb (NCB)	2	chr1: 872915468	chr1	872915468	A	C	0.067	2.21766e-08	intergenic	Asa1G03214.1 (dist=104613), Asa1G03215.1 (dist=121316)
Number of cloves per bulb (NCB)	3	chr3: 867925340	chr3	867925340	T	G	0.27	9.48985e-07	intergenic	Asa3G03191.1 (dist=599492), Asa3G03192.1 (dist=92173)
Number of cloves per bulb (NCB)	4	chr3: 867925392	chr3	867925392	C	A	0.444	2.23569e-08	intergenic	Asa3G03191.1 (dist=599544), Asa3G03192.1 (dist=92121)
Number of cloves per bulb (NCB)	5	chr3: 893348475	chr3	893348475	T	G	0.276	1.52703e-08	intergenic	Asa3G03274.1 (dist=249862), Asa3G03275.1 (dist=94884)
Number of cloves per bulb (NCB)	6	chr3: 902867018	chr3	902867018	T	G	0.255	8.89325e-07	intergenic	Asa3G03302.1 (dist=287285), Asa3G03303.1 (dist=18751)
Number of cloves per bulb (NCB)	7	chr3: 1055031744	chr3	1055031744	G	A	0.406	4.53373e-07	intergenic	Asa3G03846.1 (dist=8685), Asa3G03847.1 (dist=233530)
Number of cloves per bulb (NCB)	8	chr4: 79706701	chr4	79706701	C	T	0.138	9.21403e-07	intergenic	Asa4G00248.1 (dist=32597), Asa4G00249.1 (dist=74872)
Number of cloves per bulb (NCB)	9	chr4: 82993708	chr4	82993708	T	C	0.141	6.58295e-07	intergenic	Asa4G00270.1 (dist=154434), Asa4G00271.1 (dist=82073)
Number of cloves per bulb (NCB)	10	chr4: 111454591	chr4	111454591	C	T	0.115	9.75117e-07	intergenic	Asa4G00390.1 (dist=1030), Asa4G00391.1 (dist=212508)
Number of cloves per bulb (NCB)	11	chr4: 113061069	chr4	113061069	C	T	0.368	2.01502e-07	intronic	Asa4G00395.1
Number of cloves per bulb (NCB)	12	chr4: 142234885	chr4	142234885	C	T	0.241	2.0147e-07	intergenic	Asa4G00492.1 (dist=63975), Asa4G00493.1 (dist=19203)
Number of cloves per bulb (NCB)	13	chr4: 142234931	chr4	142234931	G	A	0.244	4.92199e-07	intergenic	Asa4G00492.1 (dist=64021), Asa4G00493.1 (dist=19157)
Number of cloves per bulb (NCB)	14	chr4: 184233454	chr4	184233454	C	T	0.131	5.02125e-08	intergenic	Asa4G00655.1 (dist=1361698), Asa4G00656.1 (dist=512990)
Number of cloves per bulb (NCB)	15	chr4: 205366145	chr4	205366145	C	T	0.379	6.747e-07	intergenic	Asa4G00722.1 (dist=468563), Asa4G00723.1 (dist=7693)
Number of cloves per bulb (NCB)	16	chr4: 212502427	chr4	212502427	T	G	0.07	3.28973e-09	intergenic	Asa4G00744.1 (dist=64443), Asa4G00745.1 (dist=372117)
Number of cloves per bulb (NCB)	17	chr4: 212502444	chr4	212502444	G	A	0.068	8.99e-10	intergenic	Asa4G00744.1 (dist=64460), Asa4G00745.1 (dist=372100)
Number of cloves per bulb (NCB)	18	chr4: 212955060	chr4	212955060	A	C	0.143	6.98526e-07	intergenic	Asa4G00746.1 (dist=79637), Asa4G00747.1 (dist=119655)
Number of cloves per bulb (NCB)	19	chr4: 260573651	chr4	260573651	A	G	0.137	1.055e-10	intergenic	Asa4G00926.1 (dist=19391), Asa4G00927.1 (dist=36976)
Number of cloves per bulb (NCB)	20	chr4: 260573656	chr4	260573656	A	G	0.137	9.17198e-11	intergenic	Asa4G00926.1 (dist=19396), Asa4G00927.1 (dist=36971)
Number of cloves per bulb (NCB)	21	chr4: 496799115	chr4	496799115	C	T	0.38	5.39427e-07	intergenic	Asa4G01851.1 (dist=26515), Asa4G01852.1 (dist=377218)
Number of cloves per bulb (NCB)	22	chr4: 609836106	chr4	609836106	A	G	0.166	6.53143e-07	intergenic	Asa4G02316.1 (dist=36697), Asa4G02317.1 (dist=1498605)
Number of cloves per bulb (NCB)	23	chr4: 637434589	chr4	637434589	A	G	0.153	6.44344e-07	intergenic	Asa4G02390.1 (dist=52127), Asa4G02391.1 (dist=141936)
Number of cloves per bulb (NCB)	24	chr6: 1752740032	chr6	1752740032	C	T	0.201	1.07217e-07	intronic	Asa6G06314.1
Number of cloves per bulb (NCB)	25	chr6: 1898798952	chr6	1898798952	T	C	0.155	3.57901e-07	intergenic	Asa6G06851.1 (dist=167287), Asa6G06852.1 (dist=234595)
Number of cloves per bulb (NCB)	26	chr7: 552465739	chr7	552465739	T	C	0.42	4.53011e-07	intergenic	Asa7G02041.1 (dist=73348), Asa7G02042.1 (dist=83250)
Number of cloves per bulb (NCB)	27	chr7: 597114301	chr7	597114301	A	G	0.164	7.7886e-07	intergenic	Asa7G02222.1 (dist=1432186), Asa7G02223.1 (dist=193094)
Number of cloves per bulb (NCB)	28	chr7: 1051234919	chr7	1051234919	C	A	0.114	5.08723e-07	intergenic	Asa7G03843.1 (dist=287467), Asa7G03844.1 (dist=94759)
Number of cloves per bulb (NCB)	29	chr7: 1495685255	chr7	1495685255	T	C	0.169	4.80234e-07	intergenic	Asa7G05405.1 (dist=578610), Asa7G05406.1 (dist=75390)
Number of cloves per bulb (NCB)	30	chr8: 133257200	chr7	2125024276	T	C	0.275	1.49198e-09	intergenic	Asa7G07657.1 (dist=102662), Asa7G07658.1 (dist=325955)
Number of cloves per bulb (NCB)	31	chr8: 185158448	chr8	133257200	T	G	0.14	7.19213e-07	intergenic	Asa8G00411.1 (dist=584586), Asa8G00412.1 (dist=41272)
Number of cloves per bulb (NCB)	32	chr8: 185158509	chr8	185158448	G	A	0.142	5.68168e-07	intergenic	Asa8G00581.1 (dist=39518), Asa8G00582.1 (dist=55473)
Number of cloves per bulb (NCB)	33	chr8: 944516107	chr8	185158509	A	G	0.156	8.8281e-07	intergenic	Asa8G00581.1 (dist=39579), Asa8G00582.1 (dist=55412)
Number of cloves per bulb (NCB)	34	chr8: 1241636927	chr8	944516107	T	C	0.202	2.75586e-07	intergenic	Asa8G03526.1 (dist=373753), Asa8G03527.1 (dist=503275)
Number of cloves per bulb (NCB)	35	chr8: 1403679602	chr8	1241636927	A	T	0.106	2.80942e-07	intergenic	Asa8G04668.1 (dist=27744), Asa8G04669.1 (dist=66384)
Bolt weight (BOW, g)	1	chr1: 641175863	chr1	641175863	A	T	0.012	2.12513e-07	intergenic	Asa1G02368.1 (dist=161625), Asa1G02369.1 (dist=354722)
Bolt weight (BOW, g)	2	chr2: 205624732	chr2	205624732	T	C	0.058	2.98945e-07	intergenic	Asa2G00688.1 (dist=67575), Asa2G00689.1 (dist=441680)
Bolt weight (BOW, g)	3	chr2: 317888958	chr2	317888958	C	T	0.01	9.22623e-07	intergenic	Asa2G01099.1 (dist=413744), Asa2G01100.1 (dist=5357)
Bolt weight (BOW, g)	4	chr4: 398064501	chr4	398064501	A	T	0.012	3.47476e-10	intergenic	Asa4G01486.1 (dist=393252), Asa4G01487.1 (dist=107174)
Bolt weight (BOW, g)	5	chr4: 445486955	chr4	445486955	T	C	0.014	3.32681e-07	intergenic	Asa4G01655.1 (dist=177655), Asa4G01656.1 (dist=226114)
Bolt weight (BOW, g)	6	chr5: 381125883	chr5	381125883	A	G	0.012	2.33788e-07	intergenic	Asa5G01525.1 (dist=1124584), Asa5G01526.1 (dist=384514)
Bolt weight (BOW, g)	7	chr5: 581978386	chr5	581978386	T	C	0.014	2.14095e-07	intergenic	Asa5G02271.1 (dist=163278), Asa5G02272.1 (dist=19846)
Bolt weight (BOW, g)	8	chr5: 883712680	chr5	883712680	T	C	0.02	7.31198e-07	intronic	Asa5G03394.1
Bolt weight (BOW, g)	9	chr6: 477556908	chr6	477556908	C	T	0.017	4.40796e-08	intronic	Asa6G01816.1
Bolt weight (BOW, g)	10	chr6: 477557026	chr6	477557026	G	A	0.017	4.40796e-08	intronic	Asa6G01816.1
Bolt weight (BOW, g)	11	chr7: 1672100577	chr7	1672100577	G	A	0.01	3.8175e-07	intergenic	Asa7G06066.1 (dist=75469), Asa7G06067.1 (dist=558798)
Bolt weight (BOW, g)	12	chr7: 1880401499	chr7	1880401499	T	C	0.019	4.17437e-08	intergenic	Asa7G06792.1 (dist=2562), Asa7G06793.1 (dist=295975)
Bolt weight (BOW, g)	13	chr8: 165291686	chr8	165291686	T	C	0.01	4.61463e-08	intergenic	Asa8G00506.1 (dist=195413), Asa8G00507.1 (dist=196098)
Bolt weight (BOW, g)	14	chr8: 767961660	chr8	767961660	G	A	0.014	8.05665e-07	intergenic	Asa8G02779.1 (dist=359927), Asa8G02780.1 (dist=399792)
Bolt weight (BOW, g)	15	chr8: 767961708	chr8	767961708	C	A	0.014	8.05665e-07	intergenic	Asa8G02779.1 (dist=359975), Asa8G02780.1 (dist=399744)
Bolt weight (BOW, g)	16	chr8: 822199330	chr8	822199330	A	G	0.022	6.45168e-07	intergenic	Asa8G03019.1 (dist=271567), Asa8G03020.1 (dist=125885)
Bolt weight (BOW, g)	17	chr8: 829603022	chr8	829603022	G	A	0.026	6.32431e-07	intergenic	Asa8G03058.1 (dist=110969), Asa8G03059.1 (dist=811825)
Bolt weight (BOW, g)	18	chr8: 829603140	chr8	829603140	T	G	0.026	6.32431e-07	intergenic	Asa8G03058.1 (dist=111087), Asa8G03059.1 (dist=811707)
Bolt weight (BOW, g)	19	chr8: 832280817	chr8	832280817	A	G	0.02	1.89325e-09	intergenic	Asa8G03061.1 (dist=1366648), Asa8G03062.1 (dist=1558098)
Bolt length (BOL, cm)	1	chr1: 97947252	chr1	97947252	T	C	0.089	1.45661e-07	intergenic	Asa1G00390.1 (dist=22817), Asa1G00391.1 (dist=70407)
Bolt length (BOL, cm)	2	chr1: 880548116	chr1	880548116	A	G	0.132	2.05013e-07	intergenic	Asa1G03231.1 (dist=390759), Asa1G03232.1 (dist=122008)
Bolt length (BOL, cm)	3	chr1: 880548121	chr1	880548121	T	G	0.132	7.41428e-07	intergenic	Asa1G03231.1 (dist=390764), Asa1G03232.1 (dist=122003)
Bolt length (BOL, cm)	4	chr2: 38711951	chr2	38711951	G	A	0.151	4.39436e-07	intergenic	Asa2G00084.1 (dist=437664), Asa2G00085.1 (dist=747243)
Bolt length (BOL, cm)	5	chr2: 368559710	chr2	368559710	A	G	0.169	4.44495e-07	intergenic	Asa2G01293.1 (dist=381695), Asa2G01294.1 (dist=833845)
Bolt length (BOL, cm)	6	chr2: 368560012	chr2	368560012	A	C	0.184	5.52622e-07	intergenic	Asa2G01293.1 (dist=381997), Asa2G01294.1 (dist=833543)
Bolt length (BOL, cm)	7	chr2: 374399969	chr2	374399969	G	A	0.171	2.18305e-07	intergenic	Asa2G01316.1 (dist=138767), Asa2G01317.1 (dist=377349)
Bolt length (BOL, cm)	8	chr2: 522515765	chr2	522515765	C	A	0.015	5.13569e-07	intergenic	Asa2G01879.1 (dist=328743), Asa2G01880.1 (dist=464427)
Bolt length (BOL, cm)	9	chr2: 691983654	chr2	691983654	G	A	0.227	4.03241e-08	intergenic	Asa2G02545.1 (dist=197452), Asa2G02546.1 (dist=25377)
Bolt length (BOL, cm)	10	chr2: 691983681	chr2	691983681	G	T	0.225	6.27653e-08	intergenic	Asa2G02545.1 (dist=197479), Asa2G02546.1 (dist=25350)
Bolt length (BOL, cm)	11	chr2: 691983729	chr2	691983729	T	C	0.227	1.00141e-07	intergenic	Asa2G02545.1 (dist=197527), Asa2G02546.1 (dist=25302)
Bolt length (BOL, cm)	12	chr2: 691983982	chr2	691983982	C	G	0.238	9.5134e-07	intergenic	Asa2G02545.1 (dist=197780), Asa2G02546.1 (dist=25049)
Bolt length (BOL, cm)	13	chr2: 1171857380	chr2	1171857380	T	A	0.036	4.97335e-07	intergenic	Asa2G04305.1 (dist=288425), Asa2G04306.1 (dist=459728)
Bolt length (BOL, cm)	14	chr3: 280695088	chr3	280695088	T	C	0.199	3.35066e-07	intergenic	Asa3G01038.1 (dist=220528), Asa3G01039.1 (dist=121626)
Bolt length (BOL, cm)	15	chr3: 332708313	chr3	332708313	T	C	0.162	5.42176e-07	intergenic	Asa3G01251.1 (dist=135538), Asa3G01252.1 (dist=11653)
Bolt length (BOL, cm)	16	chr3: 357131981	chr3	357131981	T	C	0.083	7.06583e-07	intergenic	Asa3G01337.1 (dist=298870), Asa3G01338.1 (dist=38843)
Bolt length (BOL, cm)	17	chr3: 612870998	chr3	612870998	T	C	0.137	5.27089e-09	intergenic	Asa3G02245.1 (dist=828869), Asa3G02246.1 (dist=871429)
Bolt length (BOL, cm)	18	chr3: 1175063036	chr3	1175063036	G	A	0.116	1.45404e-07	intergenic	Asa3G04261.1 (dist=195311), Asa3G04262.1 (dist=461801)
Bolt length (BOL, cm)	19	chr4: 202752875	chr4	202752875	C	T	0.103	4.18919e-07	intergenic	Asa4G00713.1 (dist=38858), Asa4G00714.1 (dist=113967)
Bolt length (BOL, cm)	20	chr4: 202752954	chr4	202752954	G	A	0.101	7.85651e-07	intergenic	Asa4G00713.1 (dist=38937), Asa4G00714.1 (dist=113888)
Bolt length (BOL, cm)	21	chr4: 202752968	chr4	202752968	T	A	0.101	7.85651e-07	intergenic	Asa4G00713.1 (dist=38951), Asa4G00714.1 (dist=113874)
Bolt length (BOL, cm)	22	chr4: 311305421	chr4	311305421	T	C	0.013	3.75993e-07	intergenic	Asa4G01132.1 (dist=78012), Asa4G01133.1 (dist=242887)
Bolt length (BOL, cm)	23	chr4: 311305626	chr4	311305626	A	G	0.013	7.83532e-07	intergenic	Asa4G01132.1 (dist=78217), Asa4G01133.1 (dist=242682)
Bolt length (BOL, cm)	24	chr4: 311350024	chr4	311350024	T	C	0.012	1.00952e-08	intergenic	Asa4G01132.1 (dist=122615), Asa4G01133.1 (dist=198284)
Bolt length (BOL, cm)	25	chr4: 394587386	chr4	394587386	T	A	0.06	9.50168e-08	intergenic	Asa4G01475.1 (dist=55974), Asa4G01476.1 (dist=434992)
Bolt length (BOL, cm)	26	chr4: 993846923	chr4	993846923	T	C	0.214	1.96334e-08	intergenic	Asa4G03595.1 (dist=521189), Asa4G03596.1 (dist=389405)
Bolt length (BOL, cm)	27	chr5: 295533277	chr5	295533277	C	A	0.263	4.92414e-07	intergenic	Asa5G01247.1 (dist=825572), Asa5G01248.1 (dist=287010)
Bolt length (BOL, cm)	28	chr5: 466709978	chr5	466709978	G	A	0.012	2.16243e-07	intergenic	Asa5G01835.1 (dist=181797), Asa5G01836.1 (dist=196012)
Bolt length (BOL, cm)	29	chr5: 599462368	chr5	599462368	T	A	0.222	6.49231e-07	intergenic	Asa5G02343.1 (dist=21056), Asa5G02344.1 (dist=565787)
Bolt length (BOL, cm)	30	chr5: 635582132	chr5	635582132	A	C	0.088	2.55189e-07	intergenic	Asa5G02484.1 (dist=606480), Asa5G02485.1 (dist=553469)
Bolt length (BOL, cm)	31	chr6: 168071569	chr6	168071569	G	A	0.131	3.95687e-08	intergenic	Asa6G00653.1 (dist=121685), Asa6G00654.1 (dist=229571)
Bolt length (BOL, cm)	32	chr6: 450175451	chr6	450175451	A	G	0.205	4.09666e-07	intergenic	Asa6G01694.1 (dist=161433), Asa6G01695.1 (dist=384333)
Bolt length (BOL, cm)	33	chr6: 574786163	chr6	574786163	T	G	0.126	3.83361e-07	intergenic	Asa6G02210.1 (dist=11154), Asa6G02211.1 (dist=69485)
Bolt length (BOL, cm)	34	chr6: 1238468637	chr6	1238468637	T	C	0.108	2.71473e-07	intergenic	Asa6G04588.1 (dist=66485), Asa6G04589.1 (dist=32383)
Bolt length (BOL, cm)	35	chr6: 1895666836	chr6	1895666836	T	C	0.121	1.89305e-07	intergenic	Asa6G06841.1 (dist=840908), Asa6G06842.1 (dist=562357)
Bolt length (BOL, cm)	36	chr7: 1047993046	chr7	1047993046	T	C	0.015	1.59915e-07	intergenic	Asa7G03833.1 (dist=295861), Asa7G03834.1 (dist=335229)
Bolt length (BOL, cm)	37	chr7: 1552000561	chr7	1552000561	G	C	0.278	5.41563e-08	intergenic	Asa7G05595.1 (dist=472802), Asa7G05596.1 (dist=751120)
Bolt length (BOL, cm)	38	chr7: 1552000813	chr7	1552000813	A	G	0.225	1.93954e-07	intergenic	Asa7G05595.1 (dist=473054), Asa7G05596.1 (dist=750868)
Bolt length (BOL, cm)	39	chr7: 1552000861	chr7	1552000861	C	A	0.225	1.10761e-07	intergenic	Asa7G05595.1 (dist=473102), Asa7G05596.1 (dist=750820)
Bolt length (BOL, cm)	40	chr7: 1552000888	chr7	1552000888	C	T	0.227	7.17423e-08	intergenic	Asa7G05595.1 (dist=473129), Asa7G05596.1 (dist=750793)
Bolt length (BOL, cm)	41	chr7: 2053201502	chr7	2053201502	A	G	0.238	6.08334e-07	intergenic	Asa7G07393.1 (dist=943214), Asa7G07394.1 (dist=925374)
Bolt length (BOL, cm)	42	chr8: 410255763	chr8	410255763	A	G	0.276	2.71289e-07	intergenic	Asa8G01442.1 (dist=265780), Asa8G01443.1 (dist=836612)
Bolt length (BOL, cm)	43	chr8: 458942383	chr8	458942383	A	G	0.055	6.1745e-09	intergenic	Asa8G01625.1 (dist=82888), Asa8G01626.1 (dist=1028097)
Bolt length (BOL, cm)	44	chr8: 829603022	chr8	829603022	G	A	0.025	4.71515e-08	intergenic	Asa8G03058.1 (dist=110969), Asa8G03059.1 (dist=811825)
Bolt length (BOL, cm)	45	chr8: 829603140	chr8	829603140	T	G	0.025	4.71515e-08	intergenic	Asa8G03058.1 (dist=111087), Asa8G03059.1 (dist=811707)
Bolt length (BOL, cm)	46	chr8: 832280817	chr8	832280817	A	G	0.02	8.01576e-08	intergenic	Asa8G03061.1 (dist=1366648), Asa8G03062.1 (dist=1558098)
Basal diameter of bolt (BDB, cm)	1	chr1: 321573680	chr1	321573680	T	C	0.12	5.53598e-07	intergenic	Asa1G01240.1 (dist=9267), Asa1G01241.1 (dist=69578)
Basal diameter of bolt (BDB, cm)	2	chr2: 205624732	chr2	205624732	T	C	0.056	3.07609e-07	intergenic	Asa2G00688.1 (dist=67575), Asa2G00689.1 (dist=441680)
Basal diameter of bolt (BDB, cm)	3	chr4: 1173970989	chr4	1173970989	T	C	0.196	7.64052e-07	intergenic	Asa4G04257.1 (dist=267519), Asa4G04258.1 (dist=163663)
Basal diameter of bolt (BDB, cm)	4	chr8: 1557546601	chr8	1557546601	G	A	0.026	7.83645e-07	intergenic	Asa8G05994.1 (dist=300218), Asa8G05995.1 (dist=3437)
Middle diameter of bolt (MDB, cm)	1	chr1: 603356986	chr1	603356986	A	G	0.078	9.04695e-07	intergenic	Asa1G02245.1 (dist=1723), Asa1G02246.1 (dist=88134)
Middle diameter of bolt (MDB, cm)	2	chr2: 26957504	chr2	26957504	G	A	0.062	8.27457e-07	intergenic	Asa2G00057.1 (dist=215831), Asa2G00058.1 (dist=9132)
Middle diameter of bolt (MDB, cm)	3	chr2: 57840096	chr2	57840096	G	A	0.08	4.70632e-07	intergenic	Asa2G00129.1 (dist=517507), Asa2G00130.1 (dist=315021)
Middle diameter of bolt (MDB, cm)	4	chr4: 1161526082	chr4	1161526082	T	C	0.102	5.8637e-07	intergenic	Asa4G04211.1 (dist=328975), Asa4G04212.1 (dist=266689)
Middle diameter of bolt (MDB, cm)	5	chr8: 603026079	chr8	603026079	A	G	0.092	9.73217e-07	intergenic	Asa8G02143.1 (dist=278492), Asa8G02144.1 (dist=136579)
Middle diameter of bolt (MDB, cm)	6	chr8: 738512782	chr8	738512782	A	C	0.02	9.52472e-07	intronic	Asa8G02660.1
Middle diameter of bolt (MDB, cm)	7	chr8: 767961660	chr8	767961660	G	A	0.013	2.22123e-07	intergenic	Asa8G02779.1 (dist=359927), Asa8G02780.1 (dist=399792)
Middle diameter of bolt (MDB, cm)	8	chr8: 767961708	chr8	767961708	C	A	0.013	2.22123e-07	intergenic	Asa8G02779.1 (dist=359975), Asa8G02780.1 (dist=399744)
Middle diameter of bolt (MDB, cm)	9	chr8: 822066230	chr8	822066230	A	G	0.028	7.62045e-08	intergenic	Asa8G03019.1 (dist=138467), Asa8G03020.1 (dist=258985)
Middle diameter of bolt (MDB, cm)	10	chr8: 822199330	chr8	822199330	A	G	0.022	2.63305e-07	intergenic	Asa8G03019.1 (dist=271567), Asa8G03020.1 (dist=125885)
Middle diameter of bolt (MDB, cm)	11	chr8: 829603022	chr8	829603022	G	A	0.025	6.60733e-07	intergenic	Asa8G03058.1 (dist=110969), Asa8G03059.1 (dist=811825)
Middle diameter of bolt (MDB, cm)	12	chr8: 829603140	chr8	829603140	T	G	0.025	6.60733e-07	intergenic	Asa8G03058.1 (dist=111087), Asa8G03059.1 (dist=811707)
Middle diameter of bolt (MDB, cm)	13	chr8: 838869651	chr8	838869651	T	C	0.023	1.31265e-07	intergenic	Asa8G03071.1 (dist=41502), Asa8G03072.1 (dist=264274)
Middle diameter of bolt (MDB, cm)	14	chr8: 864338046	chr8	864338046	G	C	0.023	4.1721e-07	upstream	Asa8G03190.1 (dist=384)
Middle diameter of bolt (MDB, cm)	15	chr8: 864572040	chr8	864572040	G	C	0.025	7.20194e-07	intergenic	Asa8G03191.1 (dist=226353), Asa8G03192.1 (dist=309499)
Middle diameter of bolt (MDB, cm)	16	chr8: 864572085	chr8	864572085	C	A	0.023	3.21692e-07	intergenic	Asa8G03191.1 (dist=226398), Asa8G03192.1 (dist=309454)
Flower bud length (FBL, cm)	1	chr1: 716959012	chr1	716959012	T	C	0.186	2.42974e-07	intergenic	Asa1G02626.1 (dist=271747), Asa1G02627.1 (dist=134178)
Flower bud length (FBL, cm)	2	chr1: 842867832	chr1	842867832	T	C	0.047	4.78439e-07	intergenic	Asa1G03114.1 (dist=74237), Asa1G03115.1 (dist=63497)
Flower bud length (FBL, cm)	3	chr2: 323640081	chr2	323640081	C	T	0.185	3.05914e-07	upstream	Asa2G01129.1 (dist=555)
Flower bud length (FBL, cm)	4	chr2: 323640121	chr2	323640121	T	C	0.178	9.12432e-08	upstream	Asa2G01129.1 (dist=595)
Flower bud length (FBL, cm)	5	chr2: 323640381	chr2	323640381	T	C	0.233	7.82181e-07	upstream	Asa2G01129.1 (dist=855)
Flower bud length (FBL, cm)	6	chr2: 691983654	chr2	691983654	G	A	0.228	1.66988e-09	intergenic	Asa2G02545.1 (dist=197452), Asa2G02546.1 (dist=25377)
Flower bud length (FBL, cm)	7	chr2: 691983681	chr2	691983681	G	T	0.227	3.25648e-09	intergenic	Asa2G02545.1 (dist=197479), Asa2G02546.1 (dist=25350)
Flower bud length (FBL, cm)	8	chr2: 691983729	chr2	691983729	T	C	0.228	5.09359e-09	intergenic	Asa2G02545.1 (dist=197527), Asa2G02546.1 (dist=25302)
Flower bud length (FBL, cm)	9	chr2: 691983982	chr2	691983982	C	G	0.24	3.30899e-11	intergenic	Asa2G02545.1 (dist=197780), Asa2G02546.1 (dist=25049)
Flower bud length (FBL, cm)	10	chr2: 1434764980	chr2	1434764980	T	C	0.064	3.19252e-07	intergenic	Asa2G05254.1 (dist=19541), NONE.1 (dist=NONE)
Flower bud length (FBL, cm)	11	chr2: 1976245047	chr2	1976245047	G	A	0.018	7.04616e-07	intergenic	Asa2G07262.1 (dist=19562), Asa2G07263.1 (dist=36789)
Flower bud length (FBL, cm)	12	chr2: 1976245090	chr2	1976245090	C	T	0.018	7.04616e-07	intergenic	Asa2G07262.1 (dist=19605), Asa2G07263.1 (dist=36746)
Flower bud length (FBL, cm)	13	chr3: 191125450	chr3	191125450	C	T	0.196	3.35172e-07	intergenic	Asa3G00668.1 (dist=233865), Asa3G00669.1 (dist=104724)
Flower bud length (FBL, cm)	14	chr3: 375810258	chr3	375810258	T	G	0.195	1.02061e-07	intergenic	Asa3G01401.1 (dist=205221), Asa3G01402.1 (dist=3929)
Flower bud length (FBL, cm)	15	chr3: 375810359	chr3	375810359	T	C	0.196	6.52501e-07	intergenic	Asa3G01401.1 (dist=205322), Asa3G01402.1 (dist=3828)
Flower bud length (FBL, cm)	16	chr3: 393060133	chr3	393060133	C	T	0.201	9.6027e-07	intergenic	Asa3G01473.1 (dist=30893), Asa3G01474.1 (dist=567211)
Flower bud length (FBL, cm)	17	chr4: 368467537	chr4	368467537	T	G	0.072	8.9844e-08	intergenic	Asa4G01361.1 (dist=81824), Asa4G01362.1 (dist=760080)
Flower bud length (FBL, cm)	18	chr4: 600613846	chr4	600613846	T	C	0.143	1.98376e-08	intergenic	Asa4G02267.1 (dist=304737), Asa4G02268.1 (dist=128193)
Flower bud length (FBL, cm)	19	chr4: 909041108	chr4	909041108	T	C	0.067	1.23702e-12	intergenic	Asa4G03345.1 (dist=189711), Asa4G03346.1 (dist=82528)
Flower bud length (FBL, cm)	20	chr4: 1499189834	chr4	1499189834	A	G	0.06	4.34865e-07	intergenic	Asa4G05480.1 (dist=1424361), Asa4G05481.1 (dist=1606216)
Flower bud length (FBL, cm)	21	chr4: 1499189920	chr4	1499189920	T	C	0.064	2.75092e-07	intergenic	Asa4G05480.1 (dist=1424447), Asa4G05481.1 (dist=1606130)
Flower bud length (FBL, cm)	22	chr5: 490424016	chr5	490424016	T	C	0.221	8.99073e-07	intergenic	Asa5G01926.1 (dist=227481), Asa5G01927.1 (dist=218645)
Flower bud length (FBL, cm)	23	chr5: 724983636	chr5	724983636	T	G	0.148	1.43901e-09	intergenic	Asa5G02839.1 (dist=303319), Asa5G02840.1 (dist=26114)
Flower bud length (FBL, cm)	24	chr6: 53160993	chr6	53160993	A	G	0.267	2.74163e-07	intergenic	Asa6G00151.1 (dist=19555), Asa6G00152.1 (dist=50940)
Flower bud length (FBL, cm)	25	chr6: 86661510	chr6	86661510	C	A	0.039	9.78351e-13	intergenic	Asa6G00321.1 (dist=172074), Asa6G00322.1 (dist=1167987)
Flower bud length (FBL, cm)	26	chr6: 86661585	chr6	86661585	C	A	0.039	9.78351e-13	intergenic	Asa6G00321.1 (dist=172149), Asa6G00322.1 (dist=1167912)
Flower bud length (FBL, cm)	27	chr6: 414319587	chr6	414319587	C	T	0.337	3.64796e-07	intergenic	Asa6G01584.1 (dist=85631), Asa6G01585.1 (dist=38745)
Flower bud length (FBL, cm)	28	chr6: 414319621	chr6	414319621	T	A	0.337	1.58685e-07	intergenic	Asa6G01584.1 (dist=85665), Asa6G01585.1 (dist=38711)
Flower bud length (FBL, cm)	29	chr6: 634868053	chr6	634868053	A	G	0.052	1.51555e-08	intergenic	Asa6G02482.1 (dist=194925), Asa6G02483.1 (dist=698280)
Flower bud length (FBL, cm)	30	chr6: 810121483	chr6	810121483	T	C	0.055	9.45067e-07	intergenic	Asa6G03163.1 (dist=395150), Asa6G03164.1 (dist=211492)
Flower bud length (FBL, cm)	31	chr6: 896526121	chr6	896526121	A	G	0.347	3.23655e-09	intergenic	Asa6G03425.1 (dist=140988), Asa6G03426.1 (dist=682170)
Flower bud length (FBL, cm)	32	chr7: 179237478	chr7	179237478	A	G	0.193	3.9223e-11	intergenic	Asa7G00533.1 (dist=93338), Asa7G00534.1 (dist=322160)
Flower bud length (FBL, cm)	33	chr7: 179237580	chr7	179237580	T	C	0.191	2.38183e-11	intergenic	Asa7G00533.1 (dist=93440), Asa7G00534.1 (dist=322058)
Flower bud length (FBL, cm)	34	chr7: 179936725	chr7	179936725	T	C	0.198	8.10864e-07	intergenic	Asa7G00536.1 (dist=86229), Asa7G00537.1 (dist=23984)
Flower bud length (FBL, cm)	35	chr7: 180248968	chr7	180248968	T	G	0.163	1.8255e-09	intergenic	Asa7G00537.1 (dist=271994), Asa7G00538.1 (dist=336540)
Flower bud length (FBL, cm)	36	chr7: 180249007	chr7	180249007	T	C	0.159	4.98171e-11	intergenic	Asa7G00537.1 (dist=272033), Asa7G00538.1 (dist=336501)
Flower bud length (FBL, cm)	37	chr7: 264535648	chr7	264535648	C	T	0.174	3.12434e-07	downstream	Asa7G00898.1 (dist=207)
Flower bud length (FBL, cm)	38	chr7: 264535943	chr7	264535943	C	T	0.169	1.84101e-09	nonsynonymous	Asa7G00898.1
Flower bud length (FBL, cm)	39	chr7: 618629410	chr7	618629410	A	T	0.205	8.5372e-07	intergenic	Asa7G02291.1 (dist=194329), Asa7G02292.1 (dist=364714)
Flower bud length (FBL, cm)	40	chr7: 1552000561	chr7	1552000561	G	C	0.28	1.93046e-10	intergenic	Asa7G05595.1 (dist=472802), Asa7G05596.1 (dist=751120)
Flower bud length (FBL, cm)	41	chr7: 1552000813	chr7	1552000813	A	G	0.227	4.13907e-07	intergenic	Asa7G05595.1 (dist=473054), Asa7G05596.1 (dist=750868)
Flower bud length (FBL, cm)	42	chr7: 1552000861	chr7	1552000861	C	A	0.227	2.49315e-07	intergenic	Asa7G05595.1 (dist=473102), Asa7G05596.1 (dist=750820)
Flower bud length (FBL, cm)	43	chr7: 1552000888	chr7	1552000888	C	T	0.228	1.43449e-07	intergenic	Asa7G05595.1 (dist=473129), Asa7G05596.1 (dist=750793)
Flower bud length (FBL, cm)	44	chr7: 1727060222	chr7	1727060222	A	T	0.151	4.67903e-07	intergenic	Asa7G06277.1 (dist=662336), Asa7G06278.1 (dist=394671)
Flower bud length (FBL, cm)	45	chr7: 1995642043	chr7	1995642043	T	C	0.159	4.11248e-07	intergenic	Asa7G07184.1 (dist=461670), Asa7G07185.1 (dist=518168)
Flower bud length (FBL, cm)	46	chr7: 2041991638	chr7	2041991638	G	A	0.156	7.66085e-09	intergenic	Asa7G07361.1 (dist=50745), Asa7G07362.1 (dist=1428433)
Flower bud length (FBL, cm)	47	chr7: 2048363579	chr7	2048363579	A	G	0.185	3.09426e-10	intronic	Asa7G07373.1
Flower bud length (FBL, cm)	48	chr7: 2048616104	chr7	2048616104	A	G	0.176	2.62185e-07	intergenic	Asa7G07375.1 (dist=76191), Asa7G07376.1 (dist=504376)
Flower bud length (FBL, cm)	49	chr7: 2048968076	chr7	2048968076	T	C	0.181	3.3634e-07	intergenic	Asa7G07375.1 (dist=428163), Asa7G07376.1 (dist=152404)
Flower bud length (FBL, cm)	50	chr7: 2053201502	chr7	2053201502	A	G	0.24	5.81745e-11	intergenic	Asa7G07393.1 (dist=943214), Asa7G07394.1 (dist=925374)
Flower bud length (FBL, cm)	51	chr7: 2053676302	chr7	2053676302	T	C	0.19	5.65247e-07	intergenic	Asa7G07393.1 (dist=1418014), Asa7G07394.1 (dist=450574)
Flower bud length (FBL, cm)	52	chr7: 2121295307	chr7	2121295307	G	A	0.169	1.84101e-09	nonsynonymous	Asa7G07646.1
Flower bud length (FBL, cm)	53	chr7: 2121295601	chr7	2121295601	G	A	0.178	6.15414e-08	downstream	Asa7G07646.1 (dist=206)
Flower bud length (FBL, cm)	54	chr8: 458942383	chr8	458942383	A	G	0.057	1.01289e-13	intergenic	Asa8G01625.1 (dist=82888), Asa8G01626.1 (dist=1028097)
Flower bud length (FBL, cm)	55	chr8: 1010665134	chr8	1010665134	T	C	0.146	4.76219e-07	intergenic	Asa8G03802.1 (dist=287909), Asa8G03803.1 (dist=528058)
Flower bud width (FBW, cm)	1	chr1: 378876099	chr1	378876099	T	C	0.012	3.47592e-08	intergenic	Asa1G01448.1 (dist=206145), Asa1G01449.1 (dist=4782)
Flower bud width (FBW, cm)	2	chr2: 439668655	chr2	439668655	C	T	0.012	8.47355e-07	intergenic	Asa2G01578.1 (dist=213382), Asa2G01579.1 (dist=71421)
Flower bud width (FBW, cm)	3	chr2: 1034197088	chr2	1034197088	G	A	0.141	2.60876e-09	intergenic	Asa2G03831.1 (dist=54644), Asa2G03832.1 (dist=564080)
Flower bud width (FBW, cm)	4	chr2: 1034197092	chr2	1034197092	G	A	0.157	4.33303e-08	intergenic	Asa2G03831.1 (dist=54648), Asa2G03832.1 (dist=564076)
Flower bud width (FBW, cm)	5	chr2: 1834258049	chr2	1834258049	C	T	0.209	8.63753e-07	synonymous	Asa2G06766.1
Flower bud width (FBW, cm)	6	chr2: 1834258079	chr2	1834258079	C	T	0.165	1.05403e-07	synonymous	Asa2G06766.1
Flower bud width (FBW, cm)	7	chr3: 612870998	chr3	612870998	T	C	0.136	8.67521e-08	intergenic	Asa3G02245.1 (dist=828869), Asa3G02246.1 (dist=871429)
Flower bud width (FBW, cm)	8	chr3: 1323016121	chr3	1323016121	A	T	0.123	1.526e-08	intergenic	Asa3G04809.1 (dist=874592), Asa3G04810.1 (dist=2047821)
Flower bud width (FBW, cm)	9	chr4: 993500092	chr4	993500092	A	T	0.108	7.80491e-07	intergenic	Asa4G03595.1 (dist=174358), Asa4G03596.1 (dist=736236)
Flower bud width (FBW, cm)	10	chr4: 1099644631	chr4	1099644631	A	C	0.222	6.81689e-11	intergenic	Asa4G03996.1 (dist=150834), Asa4G03997.1 (dist=712705)
Flower bud width (FBW, cm)	11	chr6: 1895666836	chr6	1895666836	T	C	0.121	1.06972e-09	intergenic	Asa6G06841.1 (dist=840908), Asa6G06842.1 (dist=562357)
Flower bud width (FBW, cm)	12	chr7: 1205582240	chr7	1205582240	T	A	0.293	3.12009e-07	intergenic	Asa7G04336.1 (dist=271948), Asa7G04337.1 (dist=400666)
Flower bud width (FBW, cm)	13	chr8: 64220965	chr8	64220965	T	C	0.017	1.89007e-07	intergenic	Asa8G00211.1 (dist=843500), Asa8G00212.1 (dist=563256)
Flower bud width (FBW, cm)	14	chr8: 163625708	chr8	163625708	C	T	0.49	3.12063e-07	intergenic	Asa8G00500.1 (dist=704954), Asa8G00501.1 (dist=815797)
Flower bud width (FBW, cm)	15	chr8: 451792748	chr8	451792748	A	T	0.488	4.21028e-07	intergenic	Asa8G01607.1 (dist=687533), Asa8G01608.1 (dist=773254)
Flower bud width (FBW, cm)	16	chr8: 1203738590	chr8	1203738590	G	A	0.32	3.56181e-07	intergenic	Asa8G04547.1 (dist=165129), Asa8G04548.1 (dist=550272)

## Sheet: Table S9
Table S9. Comparison of GWAS results of 20 agronomic traits.
SNP ID	SNP effective	Plant height (PH)	Plant width (PW)	Leaf length (LL)	Leaf width (LW)	Number of leaves per plant (NLP)	Pseudostem height (PSH)	Pseudostem diameter (PSD)	Bulb weight (BW)	Bulb height (BH)	Bulb diameter (BD)	Basal plate diameter (BPD)	Clove height (CH)	Clove back width (CBW)	Number of cloves per bulb (NCB)	Bolt weight (BOW)	Bolt length (BOL)	Basal diameter of bolt (BDB)	Middle diameter of bolt (MDB)	Flower bud length (FBL)	Flower bud width (FBW)
chr1: 1010132992	intergenic				+	+			+			+	+
chr1: 1040786481	intergenic				+				+			+	+
chr1: 1051105864	intergenic						+
chr1: 1147992256	intergenic				+
chr1: 1295365759	intergenic				+							+
chr1: 1295365774	intergenic				+							+
chr1: 132050956	intergenic								+			+
chr1: 157491594	intergenic								+
chr1: 193864581	intergenic					+	+
chr1: 194538524	intergenic					+
chr1: 198621616	intergenic													+
chr1: 235810221	intergenic													+
chr1: 235810266	intergenic													+
chr1: 280132446	intergenic								+
chr1: 280132544	intergenic								+			+
chr1: 282510617	intergenic						+
chr1: 292773016	intergenic														+
chr1: 321573680	intergenic																	+
chr1: 33150182	intergenic				+
chr1: 346286995	intergenic								+			+
chr1: 353657352	intergenic						+
chr1: 378876099	intergenic																				+
chr1: 380767571	intergenic				+								+
chr1: 386951999	intergenic													+
chr1: 484005041	intergenic													+
chr1: 515117465	intergenic				+				+			+	+
chr1: 534352476	intergenic				+
chr1: 541556641	intergenic				+				+			+
chr1: 553743271	intergenic						+
chr1: 572874143	intergenic		+
chr1: 593685756	intergenic													+
chr1: 603356986	intergenic																		+
chr1: 60956162	intergenic						+
chr1: 641175863	intergenic															+
chr1: 676032095	intergenic													+
chr1: 703639367	intergenic		+
chr1: 703639405	intergenic		+
chr1: 712262863	intergenic													+
chr1: 716959012	intergenic																			+
chr1: 717404108	intergenic				+							+
chr1: 739403032	intergenic				+
chr1: 756771603	intergenic				+	+		+	+			+	+
chr1: 796653128	intergenic				+
chr1: 804398220	intergenic							+
chr1: 817933047	intergenic				+							+
chr1: 824742469	intergenic				+
chr1: 842867832	intergenic																			+
chr1: 869942787	intergenic				+
chr1: 871007451	intergenic													+
chr1: 872915468	intergenic														+
chr1: 880548116	intergenic						+										+
chr1: 880548121	intergenic						+										+
chr1: 893181115	intergenic				+
chr1: 893794819	intergenic				+								+
chr1: 940136049	intergenic								+			+
chr1: 97947252	intergenic																+
chr1: 986286024	intergenic					+
chr2: 1032580388	intergenic													+
chr2: 1032580471	intergenic													+
chr2: 1034197088	intergenic						+														+
chr2: 1034197092	intergenic																				+
chr2: 1036344719	intergenic						+
chr2: 1084718739	intergenic				+			+	+			+
chr2: 1103246444	intergenic										+
chr2: 111274094	intergenic				+	+		+	+			+	+
chr2: 1121658017	intergenic				+							+
chr2: 1124314954	intergenic						+
chr2: 113397977	intergenic								+
chr2: 1164155277	intergenic				+				+			+
chr2: 1171857380	intergenic																+
chr2: 1178232429	intergenic				+							+
chr2: 1179801602	intergenic	+
chr2: 1193466533	intergenic				+
chr2: 1217310274	intergenic								+
chr2: 123110782	intergenic				+				+			+
chr2: 1252980608	intergenic				+
chr2: 1280951329	intergenic								+
chr2: 1381556621	intergenic				+	+		+	+		+	+	+
chr2: 1434764980	intergenic																			+
chr2: 1479301345	intergenic													+
chr2: 1482126112	intergenic				+				+			+
chr2: 149131774	intergenic				+	+			+			+	+
chr2: 1514110392	intergenic				+			+	+			+
chr2: 1649249742	intergenic				+
chr2: 1747461154	intergenic				+
chr2: 1760297700	intergenic				+				+			+	+
chr2: 1834258049	synonymous																				+
chr2: 1834258079	synonymous																				+
chr2: 183617943	intergenic					+
chr2: 1838529912	intergenic								+			+
chr2: 1848233344	intergenic												+
chr2: 186797605	intergenic						+
chr2: 189276684	intergenic				+
chr2: 1976245047	intergenic																			+
chr2: 1976245090	intergenic																			+
chr2: 2012497533	intergenic								+
chr2: 205624732	intergenic															+		+
chr2: 232915765	intergenic								+
chr2: 262440467	intronic							+
chr2: 26957504	intergenic																		+
chr2: 286184776	intergenic							+
chr2: 316288977	intergenic											+
chr2: 317888958	intergenic															+
chr2: 321856678	intergenic				+				+			+
chr2: 323640081	upstream																			+
chr2: 323640121	upstream																			+
chr2: 323640381	upstream																			+
chr2: 368559710	intergenic																+
chr2: 368560012	intergenic																+
chr2: 370276768	intergenic				+	+		+	+			+
chr2: 374399969	intergenic																+
chr2: 38711951	intergenic																+
chr2: 408589867	intergenic													+
chr2: 439668655	intergenic																				+
chr2: 455619184	intergenic				+				+			+	+
chr2: 479643603	intergenic				+							+
chr2: 492941441	intergenic									+
chr2: 503803343	intergenic				+
chr2: 522515765	intergenic																+
chr2: 57840096	intergenic																		+
chr2: 656069134	intergenic				+
chr2: 663977203	intergenic				+
chr2: 667775725	intergenic								+
chr2: 691983654	intergenic	+		+													+			+
chr2: 691983681	intergenic	+		+													+			+
chr2: 691983729	intergenic	+		+													+			+
chr2: 691983982	intergenic	+		+													+			+
chr2: 726923166	intergenic											+
chr2: 772220393	intergenic						+
chr2: 851603527	intergenic						+
chr2: 905039732	intergenic												+
chr2: 977629124	intergenic						+
chr3: 1055031744	intergenic														+
chr3: 1098186802	intergenic				+	+
chr3: 1154111478	intronic				+				+
chr3: 117310045	intergenic				+			+	+
chr3: 1175063036	intergenic					+	+										+
chr3: 1245957024	intergenic						+
chr3: 1260768241	nonsynonymous				+
chr3: 1272089343	intergenic													+
chr3: 1280156589	intergenic								+
chr3: 1304459015	intergenic						+
chr3: 1323016121	intergenic																				+
chr3: 1325198360	intergenic				+				+		+	+	+
chr3: 1432925493	intergenic				+
chr3: 191125450	intergenic																			+
chr3: 206965195	intergenic													+
chr3: 219124460	intergenic				+				+			+	+
chr3: 244200861	intergenic					+	+
chr3: 248101531	intergenic				+			+	+			+	+
chr3: 248237062	intergenic				+							+	+
chr3: 274424681	intronic				+
chr3: 280695088	intergenic																+
chr3: 323524136	intergenic				+				+			+
chr3: 332708313	intergenic																+
chr3: 357131981	intergenic																+
chr3: 375810258	intergenic																			+
chr3: 375810359	intergenic																			+
chr3: 386405834	intergenic													+
chr3: 393060133	intergenic																			+
chr3: 400231391	intergenic	+					+
chr3: 413503327	intergenic				+	+						+
chr3: 439314285	intergenic				+	+			+			+	+
chr3: 472508318	intergenic				+	+		+	+		+	+	+
chr3: 54305325	intergenic						+
chr3: 546983082	intergenic						+
chr3: 577484169	intergenic				+							+
chr3: 578115767	intergenic				+	+		+	+			+
chr3: 612870998	intergenic						+										+				+
chr3: 615572751	intergenic				+				+			+
chr3: 620325673	intergenic				+
chr3: 625607984	intergenic				+	+		+	+		+	+	+
chr3: 650792095	intergenic						+
chr3: 650792153	intergenic						+
chr3: 684043650	intergenic				+				+
chr3: 690182785	intergenic					+
chr3: 718284582	intergenic											+
chr3: 727029352	intergenic				+				+			+
chr3: 769408639	intergenic				+	+						+
chr3: 790566804	intergenic				+				+			+	+
chr3: 826104883	intergenic				+			+	+			+	+
chr3: 829334590	intergenic								+
chr3: 829334636	intergenic								+
chr3: 8373499	intergenic				+	+			+			+
chr3: 83853410	intergenic				+			+	+			+
chr3: 867925340	intergenic														+
chr3: 867925392	intergenic														+
chr3: 877072223	intergenic				+				+			+	+
chr3: 893348475	intergenic														+
chr3: 902867018	intergenic														+
chr3: 954087514	intergenic								+
chr3: 954364687	intergenic											+
chr3: 9824768	intergenic				+
chr4: 100452310	intergenic				+
chr4: 100530782	intergenic				+
chr4: 1019634747	intergenic													+
chr4: 105036926	intergenic								+		+	+	+
chr4: 105036929	intergenic											+
chr4: 105634028	intergenic				+							+
chr4: 1062164866	intergenic				+
chr4: 106335032	intergenic											+
chr4: 109059428	intergenic											+
chr4: 1099644631	intergenic																				+
chr4: 1104921484	intergenic		+		+	+		+	+		+	+	+
chr4: 111454591	intergenic														+
chr4: 113061069	intronic														+
chr4: 113247055	intergenic				+				+			+
chr4: 114885258	intergenic						+
chr4: 1161526082	intergenic																		+
chr4: 116326174	intergenic				+							+
chr4: 116326198	intergenic				+				+			+
chr4: 116899208	intergenic				+
chr4: 116899285	intergenic				+				+
chr4: 116899289	intergenic				+
chr4: 1173970989	intergenic																	+
chr4: 123395385	intergenic								+			+
chr4: 123792085	intergenic				+
chr4: 125244231	intergenic								+
chr4: 125244232	intergenic								+
chr4: 126139021	intergenic				+
chr4: 126290781	intergenic				+
chr4: 128469323	intergenic				+
chr4: 128469607	intergenic				+
chr4: 132835161	intronic				+				+			+	+
chr4: 141070574	intergenic											+
chr4: 141312915	intergenic								+
chr4: 142234885	intergenic														+
chr4: 142234931	intergenic														+
chr4: 146483293	intergenic				+
chr4: 146483316	intergenic				+			+	+			+	+
chr4: 146483340	intergenic				+				+
chr4: 149250516	intergenic				+
chr4: 149250528	intergenic				+
chr4: 1499189834	intergenic																			+
chr4: 1499189920	intergenic																			+
chr4: 150060875	intergenic											+
chr4: 150147727	intergenic				+	+			+			+	+
chr4: 1549494388	intergenic											+
chr4: 1592641298	intergenic				+				+			+
chr4: 16020559	intergenic				+				+			+	+
chr4: 16020567	intergenic				+				+			+	+
chr4: 16020571	intergenic				+								+
chr4: 162474863	intergenic				+				+			+
chr4: 165381033	intergenic				+			+	+			+	+
chr4: 165381056	intergenic				+				+
chr4: 166139581	intergenic								+			+
chr4: 166524085	nonsynonymous				+	+		+	+	+	+	+	+
chr4: 1687871755	intergenic				+	+		+				+
chr4: 1712533250	intergenic				+							+
chr4: 1712533317	intergenic				+							+
chr4: 1712533324	intergenic				+				+			+
chr4: 1712700119	synonymous				+				+
chr4: 1712700138	nonsynonymous				+				+
chr4: 1712700139	nonsynonymous				+				+
chr4: 1712784765	intergenic											+
chr4: 1712784809	intergenic				+				+			+
chr4: 1712784832	intergenic				+				+			+
chr4: 1789248164	intergenic				+
chr4: 1789248523	intergenic				+
chr4: 180414114	intergenic				+							+
chr4: 180414138	intergenic				+							+
chr4: 180577155	intergenic				+
chr4: 180577156	intergenic				+
chr4: 184233454	intergenic														+
chr4: 184390021	intergenic					+
chr4: 184390096	intergenic					+
chr4: 185871221	intergenic				+							+	+
chr4: 19854607	intergenic				+	+
chr4: 202752875	intergenic																+
chr4: 202752954	intergenic																+
chr4: 202752968	intergenic																+
chr4: 205030685	intergenic				+							+
chr4: 205030999	intergenic				+
chr4: 205366145	intergenic														+
chr4: 206669427	intergenic				+
chr4: 209975865	intergenic											+
chr4: 212502427	intergenic				+							+	+		+
chr4: 212502444	intergenic														+
chr4: 212955060	intergenic														+
chr4: 214450231	intergenic				+
chr4: 214450237	intergenic				+
chr4: 214450272	intergenic				+
chr4: 214450345	intergenic				+
chr4: 233964980	intergenic				+	+							+
chr4: 238163097	intergenic				+
chr4: 260573651	intergenic														+
chr4: 260573656	intergenic														+
chr4: 297403091	intergenic						+
chr4: 311305421	intergenic																+
chr4: 311305626	intergenic																+
chr4: 311350024	intergenic																+
chr4: 343086452	intronic				+
chr4: 368467537	intergenic																			+
chr4: 376124564	intergenic				+				+			+	+
chr4: 394587386	intergenic																+
chr4: 398064501	intergenic															+
chr4: 415260673	intergenic													+
chr4: 445486955	intergenic															+
chr4: 449443443	intergenic		+										+
chr4: 468221483	intergenic				+
chr4: 496579259	intergenic				+				+			+	+
chr4: 496799115	intergenic														+
chr4: 535888015	intergenic				+	+		+	+		+	+	+
chr4: 600613846	intergenic																			+
chr4: 609836106	intergenic														+
chr4: 637434589	intergenic														+
chr4: 654192410	intergenic								+
chr4: 675312205	intergenic													+
chr4: 680842087	intergenic				+
chr4: 692134958	intergenic	+
chr4: 70490844	intergenic								+			+
chr4: 74120033	intergenic				+				+			+
chr4: 742502279	intergenic				+
chr4: 74897095	intronic				+
chr4: 751773583	intergenic		+										+
chr4: 751773651	intergenic		+						+				+
chr4: 751773974	intergenic												+
chr4: 751773981	intergenic								+				+
chr4: 766764408	intergenic											+
chr4: 771484958	intergenic						+
chr4: 79706701	intergenic														+
chr4: 80249236	intergenic				+	+
chr4: 82993708	intergenic														+
chr4: 841709246	intergenic				+
chr4: 909041108	intergenic																			+
chr4: 91336399	intergenic				+	+
chr4: 91336487	intergenic				+
chr4: 92966624	intergenic				+
chr4: 993500092	intergenic																				+
chr4: 993846923	intergenic						+										+
chr4: 994860246	intergenic								+
chr4: 995299762	intergenic													+
chr5: 1001228193	intergenic				+
chr5: 1004493720	intergenic													+
chr5: 1004493752	intergenic													+
chr5: 1004493957	intergenic													+
chr5: 1004493970	intergenic													+
chr5: 1015225900	intergenic				+			+	+			+
chr5: 1025419984	intergenic				+				+			+	+
chr5: 1144657655	intergenic				+							+
chr5: 1175020477	intergenic						+
chr5: 1199423070	intergenic						+
chr5: 1281260325	intergenic				+
chr5: 138896545	intergenic				+			+
chr5: 1449372963	intergenic				+
chr5: 1576939741	intergenic								+			+	+
chr5: 1602118111	intergenic				+
chr5: 1646597904	intergenic								+
chr5: 1686109506	intergenic				+	+		+	+		+	+	+
chr5: 175672741	intergenic				+							+
chr5: 211191199	intergenic								+
chr5: 219215733	intergenic				+				+			+
chr5: 259491543	intergenic				+							+
chr5: 269717329	intergenic				+				+			+	+
chr5: 292697014	intergenic				+			+	+			+	+
chr5: 295533277	intergenic																+
chr5: 300796453	intergenic				+
chr5: 319677748	intergenic				+
chr5: 381125883	intergenic															+
chr5: 384323788	intergenic													+
chr5: 384323835	intergenic													+
chr5: 435737891	intergenic				+
chr5: 444700805	intergenic						+
chr5: 447224079	intergenic						+
chr5: 458933603	intergenic				+	+		+					+
chr5: 466709978	intergenic																+
chr5: 471401824	intergenic						+
chr5: 48787989	intergenic													+
chr5: 490039273	intergenic				+
chr5: 490424016	intergenic																			+
chr5: 507119753	intergenic						+
chr5: 540826469	intergenic		+		+	+		+	+			+	+
chr5: 542260695	intergenic				+
chr5: 558359089	intronic		+		+	+			+			+	+
chr5: 568276631	intergenic											+
chr5: 581978386	intergenic															+
chr5: 599462368	intergenic																+
chr5: 635582132	intergenic																+
chr5: 664912409	intergenic				+			+
chr5: 677237550	intergenic								+
chr5: 677237912	intergenic								+
chr5: 710441316	intergenic								+			+	+
chr5: 724983636	intergenic																			+
chr5: 761408959	intergenic						+
chr5: 841106733	intergenic								+
chr5: 863621970	intergenic						+
chr5: 878876138	intergenic								+			+
chr5: 883712680	intronic															+
chr5: 88451098	intergenic					+	+
chr5: 889062611	intergenic						+
chr5: 931044987	intergenic						+
chr5: 974010395	intergenic						+
chr5: 983499391	intergenic								+			+
chr5: 990942161	intergenic					+
chr6: 1027594403	intergenic				+
chr6: 1081652405	intergenic						+
chr6: 1132527582	intergenic				+	+		+	+		+	+	+
chr6: 116045017	intergenic				+				+			+	+
chr6: 1234964115	intergenic				+	+		+	+		+	+	+
chr6: 1238468637	intergenic																+
chr6: 1335942463	intergenic					+
chr6: 1372376918	intronic								+			+
chr6: 1533801640	intergenic				+	+						+
chr6: 1558404900	intergenic				+	+		+	+			+	+
chr6: 1606446364	intergenic				+							+
chr6: 162413508	intergenic				+							+
chr6: 1629579691	intergenic				+			+
chr6: 1656285152	intergenic													+
chr6: 168071569	intergenic					+	+										+
chr6: 1725490988	intergenic													+
chr6: 1749873272	intergenic				+				+			+
chr6: 1752740032	intronic														+
chr6: 1819364476	intergenic				+							+
chr6: 1828763103	intergenic				+	+
chr6: 1830609662	intergenic				+				+			+	+
chr6: 187863027	intergenic				+
chr6: 1879686093	intergenic				+			+	+			+
chr6: 1895666836	intergenic					+											+				+
chr6: 1896135972	intergenic		+	+	+	+		+	+	+	+	+	+
chr6: 1898570619	intergenic				+				+			+
chr6: 1898798952	intergenic														+
chr6: 234668242	intergenic													+
chr6: 26754872	intergenic		+		+				+			+	+
chr6: 305136413	intergenic				+
chr6: 327500566	intergenic													+
chr6: 342470976	intergenic				+
chr6: 359657533	intergenic													+
chr6: 402114910	intergenic				+			+				+
chr6: 409076258	intergenic											+
chr6: 414319587	intergenic																			+
chr6: 414319621	intergenic																			+
chr6: 420374906	intergenic								+
chr6: 450175451	intergenic																+
chr6: 465420217	intergenic								+
chr6: 476893132	intergenic	+
chr6: 477556908	intronic															+
chr6: 477557026	intronic															+
chr6: 482831933	intergenic				+							+
chr6: 53160993	intergenic																			+
chr6: 537507041	intergenic	+
chr6: 545557444	intergenic				+			+
chr6: 563322829	intergenic				+			+	+		+	+	+
chr6: 569811175	intergenic								+				+
chr6: 574786163	intergenic						+										+
chr6: 586614326	intergenic													+
chr6: 634868053	intergenic																			+
chr6: 676890026	intergenic				+				+		+	+	+
chr6: 683723689	intergenic						+
chr6: 798526883	intergenic											+
chr6: 810121483	intergenic																			+
chr6: 822597892	intergenic				+				+
chr6: 823698193	intergenic				+								+
chr6: 86661510	intergenic																			+
chr6: 86661585	intergenic																			+
chr6: 896526121	intergenic																			+
chr6: 96944157	intergenic												+
chr6: 988076949	intergenic					+
chr7: 1008400612	intergenic						+
chr7: 1047993046	intergenic																+
chr7: 1051234919	intergenic														+
chr7: 1063371820	intergenic				+				+
chr7: 1205582240	intergenic						+														+
chr7: 132629070	intergenic											+
chr7: 1354886896	intergenic						+
chr7: 1495685255	intergenic														+
chr7: 1552000561	intergenic																+			+
chr7: 1552000813	intergenic			+													+			+
chr7: 1552000861	intergenic																+			+
chr7: 1552000888	intergenic	+		+													+			+
chr7: 1580558202	intergenic				+							+
chr7: 1672100577	intergenic															+
chr7: 1727060222	intergenic																			+
chr7: 179237478	intergenic																			+
chr7: 179237580	intergenic																			+
chr7: 179936725	intergenic																			+
chr7: 180248968	intergenic																			+
chr7: 180249007	intergenic																			+
chr7: 182506510	intergenic					+	+
chr7: 1880401499	intergenic															+
chr7: 1995642043	intergenic																			+
chr7: 2041991638	intergenic																			+
chr7: 2048363579	intronic																			+
chr7: 2048616104	intergenic																			+
chr7: 2048968076	intergenic																			+
chr7: 2053201502	intergenic																+			+
chr7: 2053676302	intergenic																			+
chr7: 2121295307	nonsynonymous																			+
chr7: 2121295601	downstream																			+
chr7: 251629891	intergenic											+
chr7: 264535648	downstream																			+
chr7: 264535943	nonsynonymous																			+
chr7: 295040672	intergenic					+
chr7: 329890675	intergenic													+
chr7: 552465739	intergenic														+
chr7: 597114301	intergenic														+
chr7: 618629410	intergenic																			+
chr7: 640515186	intergenic									+	+
chr7: 799428983	intergenic				+								+
chr7: 854758112	intergenic								+
chr8: 1010665134	intergenic																			+
chr8: 1141170263	intergenic											+
chr8: 1203738590	intergenic																				+
chr8: 1241636927	intergenic														+
chr8: 132800668	intergenic													+
chr8: 133257200	intergenic														+
chr8: 1347375236	intergenic				+				+			+	+
chr8: 1370743152	intergenic						+
chr8: 1403679602	intergenic														+
chr8: 1557546601	intergenic				+			+	+		+	+	+					+
chr8: 163625708	intergenic																				+
chr8: 165291686	intergenic															+
chr8: 185158448	intergenic														+
chr8: 185158509	intergenic														+
chr8: 185189700	intergenic				+
chr8: 337098100	intergenic				+	+		+	+		+	+	+
chr8: 410255763	intergenic																+
chr8: 451792748	intergenic																				+
chr8: 458942383	intergenic																+			+
chr8: 465622736	intergenic				+	+			+		+	+	+	+
chr8: 491892304	intergenic								+
chr8: 515280149	intergenic				+				+			+	+
chr8: 603026079	intergenic																		+
chr8: 64220965	intergenic																				+
chr8: 738512782	intronic																		+
chr8: 740967796	intergenic								+
chr8: 746031947	intergenic											+
chr8: 767961660	intergenic															+			+
chr8: 767961708	intergenic															+			+
chr8: 773483499	intronic				+							+	+
chr8: 822066230	intergenic																		+
chr8: 822199330	intergenic															+			+
chr8: 829603022	intergenic															+	+		+
chr8: 829603140	intergenic															+	+		+
chr8: 832280817	intergenic															+	+
chr8: 838869651	intergenic																		+
chr8: 864338046	upstream																		+
chr8: 864572040	intergenic																		+
chr8: 864572085	intergenic																		+
chr8: 877552900	intergenic				+	+
chr8: 887250944	intergenic						+
chr8: 903975283	intergenic				+
chr8: 944516107	intergenic														+

## Sheet: Table S10
Table S10. Annotation of the candidate genes associated with agronomic traits.
Gene ID	Nr annotation
Asa1G00145.1	unnamed protein product, partial [Vitis vinifera]
Asa1G00146.1	hypothetical protein EJB05_16298 [Eragrostis curvula]
Asa1G00255.1	flavonoid 3'-hydroxylase [Dracaena cambodiana]
Asa1G00256.1	hypothetical protein C4D60_Mb07t08980 [Musa balbisiana]
Asa1G00390.1	--
Asa1G00391.1	putative cold-regulated protein [Allium sativum]
Asa1G00535.1	--
Asa1G00536.1	phosphoenolpyruvate/phosphate translocator 2, chloroplastic-like [Asparagus officinalis]
Asa1G00638.1	AT-rich interactive domain-containing protein 4-like [Manihot esculenta]
Asa1G00639.1	PREDICTED: transcription termination factor mTEF1, chloroplastic-like [Musa acuminata subsp. malaccensis]
Asa1G00785.1	RNA polymerase I-specific transcription initiation factor RRN3-like [Asparagus officinalis]
Asa1G00786.1	F-box protein At4g00755-like [Asparagus officinalis]
Asa1G00787.1	hypothetical protein AQUCO_01300411v1 [Aquilegia coerulea]
Asa1G00788.1	protein TSS-like [Olea europaea var. sylvestris]
Asa1G00798.1	PREDICTED: eukaryotic initiation factor 4A-8 [Populus euphratica]
Asa1G00799.1	homeobox-leucine zipper protein ROC5 isoform X1 [Elaeis guineensis]
Asa1G00922.1	rac-like GTP-binding protein 2 [Setaria italica]
Asa1G00923.1	uncharacterized protein LOC109833225 [Asparagus officinalis]
Asa1G01048.1	hypothetical protein GOBAR_AA23636 [Gossypium barbadense]
Asa1G01049.1	anaphase-promoting complex subunit 5 isoform X1 [Asparagus officinalis]
Asa1G01057.1	switch-associated protein 70 isoform X1 [Asparagus officinalis]
Asa1G01058.1	AUGMIN subunit 1 [Asparagus officinalis]
Asa1G01106.1	uncharacterized protein A4U43_C05F35690 [Asparagus officinalis]
Asa1G01107.1	Leucine-rich repeat receptor-like serine/threonine-protein kinase BAM1 [Vitis vinifera]
Asa1G01240.1	PREDICTED: uncharacterized protein LOC107825453 [Nicotiana tabacum]
Asa1G01241.1	PREDICTED: uncharacterized protein LOC107825453 [Nicotiana tabacum]
Asa1G01350.1	phenylalanine--tRNA ligase beta subunit, cytoplasmic isoform X1 [Phalaenopsis equestris]
Asa1G01351.1	chorismate synthase, chloroplastic-like [Asparagus officinalis]
Asa1G01369.1	putative glucose-6-phosphate 1-epimerase isoform X2 [Asparagus officinalis]
Asa1G01370.1	PREDICTED: HEAT repeat-containing protein 5B isoform X3 [Musa acuminata subsp. malaccensis]
Asa1G01448.1	protein BREAST CANCER SUSCEPTIBILITY 1 homolog [Asparagus officinalis]
Asa1G01449.1	--
Asa1G01458.1	hypothetical protein GW17_00007148 [Ensete ventricosum]
Asa1G01459.1	uncharacterized protein LOC103712133 isoform X2 [Phoenix dactylifera]
Asa1G01488.1	hypothetical protein AQUCO_02000565v1 [Aquilegia coerulea]
Asa1G01489.1	uncharacterized protein LOC109849309 [Asparagus officinalis]
Asa1G01824.1	ras-related protein Rab7 [Ricinus communis]
Asa1G01825.1	hypothetical protein HYC85_007572 [Camellia sinensis]
Asa1G01933.1	putative magnesium transporter MRS2-G [Phoenix dactylifera]
Asa1G01934.1	T-complex protein 1 subunit zeta 1 [Asparagus officinalis]
Asa1G02017.1	putative MYST-like histone acetyltransferase 1 [Asparagus officinalis]
Asa1G02018.1	1-aminocyclopropane-1-carboxylate oxidase homolog 1-like [Asparagus officinalis]
Asa1G02036.1	probable E3 ubiquitin-protein ligase RHB1A isoform X2 [Ananas comosus]
Asa1G02037.1	uncharacterized protein LOC110097679 isoform X3 [Dendrobium catenatum]
Asa1G02072.1	putative F-box protein At2g02030 [Herrania umbratica]
Asa1G02073.1	uncharacterized protein LOC111021800 [Momordica charantia]
Asa1G02126.1	class III chitinase [Bambusa oldhamii]
Asa1G02127.1	DNA-directed primase/polymerase protein isoform X2 [Asparagus officinalis]
Asa1G02211.1	--
Asa1G02212.1	hypothetical protein C3L33_21450, partial [Rhododendron williamsianum]
Asa1G02245.1	--
Asa1G02246.1	chromatin modification-related protein EAF1 B-like isoform X1 [Asparagus officinalis]
Asa1G02368.1	--
Asa1G02369.1	glyoxylate/hydroxypyruvate reductase HPR3-like [Manihot esculenta]
Asa1G02501.1	phospholipase SGR2 isoform X3 [Phoenix dactylifera]
Asa1G02502.1	uncharacterized protein LOC109837978 [Asparagus officinalis]
Asa1G02577.1	uncharacterized protein LOC109837546 [Asparagus officinalis]
Asa1G02578.1	PREDICTED: cyclin-dependent kinases regulatory subunit 1-like [Cucumis melo]
Asa1G02615.1	thioredoxin H2 [Trifolium pratense]
Asa1G02616.1	thioredoxin H2 [Trifolium pratense]
Asa1G02626.1	MICAL C-terminal-like protein [Asparagus officinalis]
Asa1G02627.1	--
Asa1G02628.1	--
Asa1G02629.1	expansin-B18 [Elaeis guineensis]
Asa1G02730.1	LOW QUALITY PROTEIN: BTB/POZ domain-containing protein At4g08455-like [Asparagus officinalis]
Asa1G02731.1	ataxin-10 [Phoenix dactylifera]
Asa1G02775.1	LOW QUALITY PROTEIN: CBS domain-containing protein CBSX6 [Asparagus officinalis]
Asa1G02776.1	hypothetical protein GIB67_009313 [Kingdonia uniflora]
Asa1G02954.1	uncharacterized protein A4U43_C04F90 [Asparagus officinalis]
Asa1G02955.1	putative F-box domain-containing protein [Rosa chinensis]
Asa1G02978.1	zinc finger protein 8-like [Phoenix dactylifera]
Asa1G02979.1	uncharacterized protein LOC109844497 [Asparagus officinalis]
Asa1G03027.1	WD repeat-containing protein 74 [Asparagus officinalis]
Asa1G03028.1	hypothetical protein FH972_005679 [Carpinus fangiana]
Asa1G03048.1	Protoheme IX farnesyltransferase, mitochondrial [Ananas comosus]
Asa1G03049.1	ribosome biogenesis protein BOP1 homolog isoform X3 [Asparagus officinalis]
Asa1G03114.1	tubulin [Allium cepa]
Asa1G03115.1	snakin 7 [Allium cepa]
Asa1G03200.1	--
Asa1G03201.1	Cystatin domain-containing protein [Cephalotus follicularis]
Asa1G03207.1	Cystatin domain-containing protein [Cephalotus follicularis]
Asa1G03208.1	orf725 [Allium cepa]
Asa1G03214.1	PREDICTED: double-stranded RNA-binding protein 2-like [Fragaria vesca subsp. vesca]
Asa1G03215.1	hypothetical protein KK1_032523 [Cajanus cajan]
Asa1G03231.1	uncharacterized protein LOC109830042 isoform X1 [Asparagus officinalis]
Asa1G03232.1	--
Asa1G03294.1	--
Asa1G03295.1	cysteine desulfurase 1, chloroplastic-like [Asparagus officinalis]
Asa1G03296.1	serine/arginine repetitive matrix protein 2 [Carex littledalei]
Asa1G03458.1	transcription factor MYB56-like [Asparagus officinalis]
Asa1G03459.1	aldose 1-epimerase [Asparagus officinalis]
Asa1G03616.1	hydroxyproline O-arabinosyltransferase 3-like [Dendrobium catenatum]
Asa1G03617.1	hypothetical protein ZOSMA_172G00400 [Zostera marina]
Asa1G03697.1	acyl carrier protein 1, chloroplastic-like [Asparagus officinalis]
Asa1G03698.1	--
Asa1G03816.1	uncharacterized protein LOC105044938 [Elaeis guineensis]
Asa1G03817.1	two-pore potassium channel 5-like [Phoenix dactylifera]
Asa1G03877.1	glucose-1-phosphate adenylyltransferase large subunit 2, chloroplastic isoform X1 [Brassica napus]
Asa1G03878.1	uncharacterized protein LOC109850474 [Asparagus officinalis]
Asa1G04237.1	L-galactose dehydrogenase [Asparagus officinalis]
Asa1G04238.1	replication protein A 70 kDa DNA-binding subunit B isoform X1 [Elaeis guineensis]
Asa1G04778.1	mimitin, mitochondrial isoform X2 [Asparagus officinalis]
Asa1G04779.1	NAC domain-containing protein 45 isoform X2 [Olea europaea var. sylvestris]
Asa2G00057.1	uncharacterized protein LOC109827045 [Asparagus officinalis]
Asa2G00058.1	PREDICTED: proteasome subunit beta type-3 [Musa acuminata subsp. malaccensis]
Asa2G00084.1	arabinogalactan protein 13 [Elaeis guineensis]
Asa2G00085.1	FKF1 [Allium cepa]
Asa2G00129.1	hypothetical protein F2Q70_00023572 [Brassica cretica]
Asa2G00130.1	polygalacturonase inhibitor-like [Asparagus officinalis]
Asa2G00239.1	--
Asa2G00240.1	DELLA protein SLR1 [Elaeis guineensis]
Asa2G00245.1	transcription factor CYCLOIDEA-like [Asparagus officinalis]
Asa2G00246.1	probable serine/threonine-protein kinase mps1 [Asparagus officinalis]
Asa2G00290.1	uncharacterized protein LOC105049660 isoform X2 [Elaeis guineensis]
Asa2G00291.1	uncharacterized protein A4U43_C03F8890 [Asparagus officinalis]
Asa2G00434.1	hypothetical protein Saspl_021638 [Salvia splendens]
Asa2G00435.1	dolichyl-diphosphooligosaccharide--protein glycosyltransferase 48 kDa subunit-like isoform X3 [Asparagus officinalis]
Asa2G00580.1	--
Asa2G00581.1	--
Asa2G00595.1	S-adenosylmethionine decarboxylase proenzyme-like [Asparagus officinalis]
Asa2G00596.1	histone H3.2-like [Spinacia oleracea]
Asa2G00608.1	SNAP25 homologous protein SNAP33-like [Asparagus officinalis]
Asa2G00609.1	PREDICTED: uncharacterized protein LOC108207134 [Daucus carota subsp. sativus]
Asa2G00688.1	LOW QUALITY PROTEIN: serine carboxypeptidase-like [Asparagus officinalis]
Asa2G00689.1	uncharacterized protein At2g39795, mitochondrial-like [Asparagus officinalis]
Asa2G00783.1	uncharacterized protein A4U43_C07F35130 [Asparagus officinalis]
Asa2G00784.1	uncharacterized protein LOC109850613 isoform X3 [Asparagus officinalis]
Asa2G00893.1	factor of DNA methylation 5-like isoform X1 [Asparagus officinalis]
Asa2G00973.1	ubiquitin-conjugating enzyme E2 27-like isoform X1 [Asparagus officinalis]
Asa2G00974.1	--
Asa2G01090.1	transmembrane emp24 domain-containing protein p24delta4-like isoform X1 [Asparagus officinalis]
Asa2G01091.1	--
Asa2G01099.1	--
Asa2G01100.1	probable rhamnogalacturonate lyase B [Phoenix dactylifera]
Asa2G01121.1	uncharacterized protein LOC109833533 isoform X2 [Asparagus officinalis]
Asa2G01122.1	hypothetical protein PHAVU_003G242500g [Phaseolus vulgaris]
Asa2G01129.1	unnamed protein product [Triticum turgidum subsp. durum]
Asa2G01293.1	uncharacterized protein LOC109850334 [Asparagus officinalis]
Asa2G01294.1	--
Asa2G01301.1	uncharacterized protein LOC103700923 [Phoenix dactylifera]
Asa2G01302.1	unnamed protein product [Ananas comosus var. bracteatus]
Asa2G01316.1	--
Asa2G01317.1	ATP synthase subunit gamma, mitochondrial-like [Phoenix dactylifera]
Asa2G01460.1	--
Asa2G01461.1	protein IWS1 homolog 1 [Ananas comosus]
Asa2G01578.1	F-box protein At1g11270 [Elaeis guineensis]
Asa2G01579.1	--
Asa2G01635.1	MYB transcription factor [Allium cepa]
Asa2G01636.1	protein POLLENLESS 3-LIKE 2 [Asparagus officinalis]
Asa2G01725.1	unnamed protein product [Ananas comosus var. bracteatus]
Asa2G01726.1	uncharacterized protein A4U43_C03F26370 [Asparagus officinalis]
Asa2G01778.1	uncharacterized protein LOC109822806 [Asparagus officinalis]
Asa2G01779.1	protein PLANT CADMIUM RESISTANCE 5-like [Asparagus officinalis]
Asa2G01814.1	probable rhamnogalacturonate lyase B isoform X1 [Asparagus officinalis]
Asa2G01815.1	probable rhamnogalacturonate lyase B isoform X1 [Asparagus officinalis]
Asa2G01879.1	AUGMIN subunit 1 [Asparagus officinalis]
Asa2G01880.1	ABC transporter G family member 39 [Asparagus officinalis]
Asa2G02373.1	homeobox-leucine zipper protein HAT4-like isoform X2 [Asparagus officinalis]
Asa2G02374.1	alliinase-like [Allium cepa]
Asa2G02402.1	telomere repeat-binding protein 3-like isoform X3 [Asparagus officinalis]
Asa2G02403.1	uncharacterized protein LOC109836741 isoform X1 [Asparagus officinalis]
Asa2G02420.1	probable beta-D-xylosidase 6 [Elaeis guineensis]
Asa2G02421.1	major allergen Pru ar 1-like [Asparagus officinalis]
Asa2G02545.1	--
Asa2G02546.1	--
Asa2G02678.1	uncharacterized protein LOC105036897 [Elaeis guineensis]
Asa2G02679.1	uncharacterized protein LOC103713908 [Phoenix dactylifera]
Asa2G02867.1	uncharacterized protein LOC109825185 [Asparagus officinalis]
Asa2G02868.1	uncharacterized protein LOC105037894 isoform X2 [Elaeis guineensis]
Asa2G03155.1	trans-resveratrol di-O-methyltransferase-like isoform X2 [Asparagus officinalis]
Asa2G03156.1	--
Asa2G03360.1	LOW QUALITY PROTEIN: rRNA-processing protein FYV7 [Asparagus officinalis]
Asa2G03361.1	pentatricopeptide repeat-containing protein At3g49240, mitochondrial [Elaeis guineensis]
Asa2G03631.1	cellulose synthase A5 [Agave deserti]
Asa2G03632.1	--
Asa2G03825.1	uncharacterized protein A4U43_C05F20510 [Asparagus officinalis]
Asa2G03826.1	gamma-soluble NSF attachment protein [Asparagus officinalis]
Asa2G03831.1	--
Asa2G03832.1	dephospho-CoA kinase [Asparagus officinalis]
Asa2G03837.1	uncharacterized protein A4U43_C07F4650 [Asparagus officinalis]
Asa2G03838.1	glycylpeptide N-tetradecanoyltransferase 1 [Asparagus officinalis]
Asa2G04029.1	hypothetical protein DKX38_017565 [Salix brachista]
Asa2G04030.1	uncharacterized protein LOC109821426 [Asparagus officinalis]
Asa2G04112.1	uncharacterized protein LOC105032998 isoform X1 [Elaeis guineensis]
Asa2G04113.1	lysosomal Pro-X carboxypeptidase-like isoform X2 [Asparagus officinalis]
Asa2G04163.1	polygalacturonase ADPG2-like [Asparagus officinalis]
Asa2G04164.1	--
Asa2G04171.1	patatin-like protein 2 [Asparagus officinalis]
Asa2G04172.1	Arf GTPase activating protein [Cinnamomum micranthum f. kanehirae]
Asa2G04277.1	--
Asa2G04278.1	--
Asa2G04305.1	G-type lectin S-receptor-like serine/threonine-protein kinase At5g24080 [Asparagus officinalis]
Asa2G04306.1	--
Asa2G04333.1	polynucleotide 3'-phosphatase ZDP isoform X2 [Asparagus officinalis]
Asa2G04334.1	polynucleotide 3'-phosphatase ZDP isoform X2 [Asparagus officinalis]
Asa2G04341.1	uncharacterized protein LOC110806620 [Carica papaya]
Asa2G04342.1	PREDICTED: far upstream element-binding protein 2-like [Musa acuminata subsp. malaccensis]
Asa2G04407.1	ABC transporter D family member 2, chloroplastic isoform X2 [Asparagus officinalis]
Asa2G04408.1	uncharacterized protein A4U43_C08F22600 [Asparagus officinalis]
Asa2G04520.1	signal recognition particle 19 kDa protein [Dendrobium catenatum]
Asa2G04521.1	aminopeptidase M1-like [Asparagus officinalis]
Asa2G04652.1	LOW QUALITY PROTEIN: uncharacterized protein LOC109834963 [Asparagus officinalis]
Asa2G04653.1	RNA-binding protein 39-like [Asparagus officinalis]
Asa2G04727.1	PREDICTED: uncharacterized protein LOC108201503 [Daucus carota subsp. sativus]
Asa2G04728.1	uncharacterized protein LOC109842885 [Asparagus officinalis]
Asa2G05047.1	--
Asa2G05048.1	uncharacterized protein A4U43_C04F15140 [Asparagus officinalis]
Asa2G05254.1	hypothetical protein BVC80_8607g19 [Macleaya cordata]
Asa2G05400.1	uncharacterized protein LOC109819398 [Asparagus officinalis]
Asa2G05401.1	pre-mRNA-processing protein 40A isoform X1 [Asparagus officinalis]
Asa2G05402.1	--
Asa2G05403.1	PREDICTED: mitochondrial import inner membrane translocase subunit Tim13 [Beta vulgaris subsp. vulgaris]
Asa2G05519.1	UPF0496 protein [Actinidia chinensis var. chinensis]
Asa2G05520.1	LOW QUALITY PROTEIN: serine/threonine-protein kinase TOR [Asparagus officinalis]
Asa2G06018.1	WD repeat-containing protein 13 isoform X1 [Elaeis guineensis]
Asa2G06019.1	--
Asa2G06450.1	Non-heme dioxygenase N-terminal domain-containing protein [Cynara cardunculus var. scolymus]
Asa2G06451.1	ACC oxidase, partial [Narcissus tazetta subsp. chinensis]
Asa2G06492.1	phospholipid-transporting ATPase 1 [Asparagus officinalis]
Asa2G06493.1	uncharacterized protein LOC108510662 [Phoenix dactylifera]
Asa2G06766.1	PREDICTED: protein MOS2-like [Nicotiana tabacum]
Asa2G06776.1	--
Asa2G06777.1	--
Asa2G06809.1	probable LRR receptor-like serine/threonine-protein kinase At3g47570 [Asparagus officinalis]
Asa2G06810.1	hypothetical protein B296_00031721 [Ensete ventricosum]
Asa2G07262.1	uncharacterized protein LOC109828907 [Asparagus officinalis]
Asa2G07263.1	probable histone H2A.4 [Cannabis sativa]
Asa2G07419.1	uncharacterized protein A4U43_C07F39430 [Asparagus officinalis]
Asa2G07420.1	PREDICTED: uncharacterized protein LOC108203127 [Daucus carota subsp. sativus]
Asa3G00027.1	unnamed protein product [Digitaria exilis]
Asa3G00028.1	CBS domain-containing protein CBSX1, chloroplastic [Asparagus officinalis]
Asa3G00029.1	uncharacterized protein A4U43_C09F15550 [Asparagus officinalis]
Asa3G00030.1	structural maintenance of chromosomes protein 1, partial [Asparagus officinalis]
Asa3G00145.1	ABC transporter G family member 42-like [Asparagus officinalis]
Asa3G00146.1	uncharacterized protein A4U43_C07F7410 [Asparagus officinalis]
Asa3G00248.1	DExH-box ATP-dependent RNA helicase DExH12 [Elaeis guineensis]
Asa3G00249.1	hypothetical protein GOBAR_DD32374 [Gossypium barbadense]
Asa3G00393.1	proteasome subunit beta type-6 [Asparagus officinalis]
Asa3G00394.1	uncharacterized protein LOC109843087 [Asparagus officinalis]
Asa3G00668.1	arginine--tRNA ligase, cytoplasmic-like [Asparagus officinalis]
Asa3G00669.1	ceramide kinase [Asparagus officinalis]
Asa3G00742.1	acyl-acyl carrier protein thioesterase ATL3, chloroplastic-like [Asparagus officinalis]
Asa3G00743.1	mitochondrial outer membrane protein porin 6 [Asparagus officinalis]
Asa3G00794.1	acetyl-CoA carboxylase 1-like [Asparagus officinalis]
Asa3G00795.1	mitochondrial pyruvate carrier 4 [Brachypodium distachyon]
Asa3G00888.1	3-hydroxyisobutyryl-CoA hydrolase-like protein 2, mitochondrial [Phoenix dactylifera]
Asa3G00889.1	polygalacturonase-like [Asparagus officinalis]
Asa3G00900.1	--
Asa3G00901.1	subtilisin-like protease SBT1.2 [Elaeis guineensis]
Asa3G01003.1	O-acyltransferase WSD1-like isoform X1 [Asparagus officinalis]
Asa3G01038.1	rhomboid protein Aspof_RBL15, partial [Asparagus officinalis]
Asa3G01039.1	ubiquitin carboxyl-terminal hydrolase 12-like [Asparagus officinalis]
Asa3G01221.1	--
Asa3G01222.1	glucan endo-1,3-beta-glucosidase 3 [Phoenix dactylifera]
Asa3G01251.1	uncharacterized protein A4U43_C07F21660 [Asparagus officinalis]
Asa3G01252.1	putative receptor protein kinase ZmPK1 isoform X3 [Asparagus officinalis]
Asa3G01337.1	cellulose synthase-like protein G3 [Asparagus officinalis]
Asa3G01338.1	AUGMIN subunit 1 [Asparagus officinalis]
Asa3G01401.1	hypothetical protein C4D60_Mb03t03370 [Musa balbisiana]
Asa3G01402.1	CLTH domain-containing protein/zf-RING_LisH domain-containing protein [Cephalotus follicularis]
Asa3G01440.1	BEACH domain-containing protein C2 isoform X2 [Ananas comosus]
Asa3G01441.1	2-oxoglutarate-dependent dioxygenase DAO-like [Asparagus officinalis]
Asa3G01473.1	probable xyloglucan endotransglucosylase/hydrolase protein 23 [Citrus clementina]
Asa3G01474.1	hypothetical protein EZV62_024239 [Acer yangbiense]
Asa3G01490.1	Aspartic proteinase CDR1 [Apostasia shenzhenica]
Asa3G01491.1	Aspartic proteinase CDR1 [Apostasia shenzhenica]
Asa3G01542.1	probable indole-3-pyruvate monooxygenase YUCCA10 [Asparagus officinalis]
Asa3G01543.1	hypothetical protein ARALYDRAFT_482740 [Arabidopsis lyrata subsp. lyrata]
Asa3G01632.1	uncharacterized protein A4U43_C04F28030 [Asparagus officinalis]
Asa3G01633.1	LOB domain-containing protein 25 [Elaeis guineensis]
Asa3G01773.1	Folate-biopterin transporter 1, chloroplastic [Capsicum annuum]
Asa3G01774.1	ethylene-insensitive protein 3 [Salvia splendens]
Asa3G02023.1	transcription factor TCP7 [Lactuca sativa]
Asa3G02024.1	PREDICTED: uncharacterized protein LOC107825453 [Nicotiana tabacum]
Asa3G02115.1	CF1 subunit epsilon [Aloidendron pillansii]
Asa3G02116.1	PREDICTED: zinc finger protein AZF2-like [Tarenaya hassleriana]
Asa3G02118.1	Serine/threonine-protein kinase 19 [Ananas comosus]
Asa3G02119.1	putative protein phosphatase 2C-like protein 44 [Asparagus officinalis]
Asa3G02245.1	--
Asa3G02246.1	transcription initiation factor IIB [Ricinus communis]
Asa3G02256.1	UDP-D-xylose:L-fucose alpha-1,3-D-xylosyltransferase MGP4 isoform X2 [Ziziphus jujuba]
Asa3G02257.1	ethylene-responsive transcription factor 11-like protein [Carex littledalei]
Asa3G02285.1	CRAL-TRIO domain-containing protein C3H8.02 isoform X1 [Asparagus officinalis]
Asa3G02286.1	NdhH [Allium sativum]
Asa3G02303.1	mitochondrial substrate carrier family protein B [Amborella trichopoda]
Asa3G02304.1	protein YABBY 4-like [Phoenix dactylifera]
Asa3G02397.1	uncharacterized protein LOC109827335 [Asparagus officinalis]
Asa3G02398.1	senescence-associated protein OSA15, chloroplastic isoform X1 [Elaeis guineensis]
Asa3G02493.1	--
Asa3G02494.1	EG45-like domain containing protein [Phoenix dactylifera]
Asa3G02511.1	uncharacterized protein LOC109826129 [Asparagus officinalis]
Asa3G02512.1	uncharacterized protein LOC112893994 [Panicum hallii]
Asa3G02592.1	protein trichome birefringence-like 38 [Asparagus officinalis]
Asa3G02593.1	--
Asa3G02625.1	--
Asa3G02626.1	--
Asa3G02789.1	uncharacterized protein LOC111016810 [Momordica charantia]
Asa3G02790.1	uncharacterized protein A4U43_C06F10710 [Asparagus officinalis]
Asa3G02880.1	--
Asa3G02881.1	endoribonuclease Dicer homolog 2a [Asparagus officinalis]
Asa3G03018.1	PREDICTED: trihelix transcription factor ASIL2-like [Musa acuminata subsp. malaccensis]
Asa3G03019.1	Prephenate dehydrogenase [Macleaya cordata]
Asa3G03028.1	small nuclear ribonucleoprotein Sm D2-like protein [Carex littledalei]
Asa3G03029.1	--
Asa3G03191.1	--
Asa3G03192.1	DNA-directed primase/polymerase protein [Carex littledalei]
Asa3G03274.1	AUGMIN subunit 1 [Manihot esculenta]
Asa3G03275.1	uncharacterized protein A4U43_C06F140 [Asparagus officinalis]
Asa3G03302.1	cytochrome c oxidase assembly factor 6 homolog isoform X2 [Asparagus officinalis]
Asa3G03303.1	LOW QUALITY PROTEIN: protein NDH-DEPENDENT CYCLIC ELECTRON FLOW 5 [Asparagus officinalis]
Asa3G03488.1	transcription factor MYBS1 [Populus alba]
Asa3G03489.1	uncharacterized protein LOC109844146 isoform X1 [Asparagus officinalis]
Asa3G03846.1	COL1 [Allium cepa]
Asa3G03847.1	Glutamate dehydrogenase 2 [Apostasia shenzhenica]
Asa3G03993.1	hypothetical protein GIB67_030032 [Kingdonia uniflora]
Asa3G03994.1	serine carboxypeptidase II-2 [Asparagus officinalis]
Asa3G04190.1	leucine aminopeptidase 1-like [Papaver somniferum]
Asa3G04261.1	probable LRR receptor-like serine/threonine-protein kinase At1g53440 isoform X2 [Asparagus officinalis]
Asa3G04262.1	wall-associated receptor kinase 5-like [Papaver somniferum]
Asa3G04537.1	unnamed protein product, partial [Nymphaea colorata]
Asa3G04538.1	pentatricopeptide repeat-containing protein At3g46790, chloroplastic [Asparagus officinalis]
Asa3G04603.1	hypothetical protein C3L33_15599, partial [Rhododendron williamsianum]
Asa3G04649.1	--
Asa3G04650.1	adenosine diphosphate glucose pyrophosphorylase large subunit 3 [Agave tequilana]
Asa3G04669.1	uncharacterized protein A4U43_C05F23980 [Asparagus officinalis]
Asa3G04670.1	--
Asa3G04741.1	protein transport protein Sec61 subunit beta [Phalaenopsis equestris]
Asa3G04742.1	mitogen-activated protein kinase kinase 1 isoform X1 [Asparagus officinalis]
Asa3G04809.1	F-box/kelch-repeat protein At1g57790-like isoform X1 [Asparagus officinalis]
Asa3G04810.1	cytochrome P450 709B2-like [Asparagus officinalis]
Asa3G04811.1	uncharacterized protein LOC109820515 [Asparagus officinalis]
Asa3G05092.1	--
Asa3G05093.1	--
Asa4G00046.1	pentatricopeptide repeat-containing protein At1g08070, chloroplastic-like [Asparagus officinalis]
Asa4G00047.1	S-formylglutathione hydrolase-like isoform X1 [Asparagus officinalis]
Asa4G00051.1	O-acyltransferase WSD1-like isoform X1 [Asparagus officinalis]
Asa4G00052.1	--
Asa4G00213.1	uncharacterized protein A4U43_C08F18960 [Asparagus officinalis]
Asa4G00214.1	probable protein phosphatase 2C 60 [Asparagus officinalis]
Asa4G00231.1	LOW QUALITY PROTEIN: pentatricopeptide repeat-containing protein At4g14850-like [Phoenix dactylifera]
Asa4G00232.1	mechanosensitive ion channel protein 1, mitochondrial-like [Asparagus officinalis]
Asa4G00234.1	claspin [Asparagus officinalis]
Asa4G00248.1	uncharacterized protein A4U43_C07F30020 [Asparagus officinalis]
Asa4G00249.1	GDP-Man:Man(3)GlcNAc(2)-PP-Dol alpha-1,2-mannosyltransferase-like isoform X1 [Asparagus officinalis]
Asa4G00251.1	--
Asa4G00252.1	RING-H2 finger protein ATL29-like [Phoenix dactylifera]
Asa4G00270.1	transcription initiation factor TFIID subunit 5 [Asparagus officinalis]
Asa4G00271.1	PREDICTED: PLASMODESMATA CALLOSE-BINDING PROTEIN 3-like [Musa acuminata subsp. malaccensis]
Asa4G00322.1	uncharacterized protein DDB_G0290685-like [Asparagus officinalis]
Asa4G00323.1	uncharacterized protein A4U43_C04F20670 [Asparagus officinalis]
Asa4G00328.1	alpha tubulin 1 [Carex littledalei]
Asa4G00329.1	LOW QUALITY PROTEIN: pyridine nucleotide-disulfide oxidoreductase domain-containing protein 2 [Asparagus officinalis]
Asa4G00348.1	putative anion transporter 2, chloroplastic [Ananas comosus]
Asa4G00349.1	--
Asa4G00369.1	unknown protein, apparently related to the lectin, partial [Polygonatum multiflorum]
Asa4G00370.1	unknown protein, apparently related to the lectin, partial [Polygonatum multiflorum]
Asa4G00371.1	uncharacterized protein A4U43_C05F2920 [Asparagus officinalis]
Asa4G00372.1	cyclic nucleotide-gated ion channel 2-like [Asparagus officinalis]
Asa4G00373.1	--
Asa4G00380.1	putative Nitrate Transporter 1.5b [Zostera marina]
Asa4G00381.1	uncharacterized protein DS421_15g496610 [Arachis hypogaea]
Asa4G00390.1	stigma-specific STIG1-like protein 1 [Asparagus officinalis]
Asa4G00391.1	uncharacterized protein LOC109843858 [Asparagus officinalis]
Asa4G00395.1	UDP-xylose synthase [Albuca bracteata]
Asa4G00396.1	outer envelope pore protein 24B, chloroplastic-like isoform X1 [Asparagus officinalis]
Asa4G00397.1	glutathione S-transferase [Allium sativum]
Asa4G00404.1	--
Asa4G00405.1	uncharacterized protein LOC109836575, partial [Asparagus officinalis]
Asa4G00407.1	hypothetical protein BHM03_00016439 [Ensete ventricosum]
Asa4G00408.1	PREDICTED: trafficking protein particle complex subunit 6B-like isoform X1 [Camelina sativa]
Asa4G00409.1	uncharacterized protein A4U43_C04F33340 [Asparagus officinalis]
Asa4G00423.1	--
Asa4G00424.1	putative 38.1 kDa protein [Apostasia shenzhenica]
Asa4G00427.1	prosaposin-like [Asparagus officinalis]
Asa4G00428.1	nudix hydrolase 19, chloroplastic [Asparagus officinalis]
Asa4G00431.1	transcription initiation factor TFIID subunit 15b-like [Ananas comosus]
Asa4G00432.1	RNA polymerase II subunit A C-terminal domain phosphatase SSU72 [Sesamum indicum]
Asa4G00436.1	uncharacterized protein LOC109836457 [Asparagus officinalis]
Asa4G00437.1	PREDICTED: glutamate dehydrogenase 2 [Fragaria vesca subsp. vesca]
Asa4G00454.1	negative regulator of systemic acquired resistance SNI1 isoform X2 [Asparagus officinalis]
Asa4G00485.1	--
Asa4G00486.1	hypothetical protein C4D60_Mb09t18040 [Musa balbisiana]
Asa4G00487.1	Beta-glucosidase 6 [Cajanus cajan]
Asa4G00488.1	--
Asa4G00492.1	nascent polypeptide-associated complex subunit alpha-like protein 1 [Asparagus officinalis]
Asa4G00493.1	alpha-aminoadipic semialdehyde synthase [Asparagus officinalis]
Asa4G00505.1	protein ODORANT1-like [Asparagus officinalis]
Asa4G00506.1	hypothetical protein C4D60_Mb03t07330 [Musa balbisiana]
Asa4G00511.1	LOW QUALITY PROTEIN: ubiquitin receptor RAD23d-like [Asparagus officinalis]
Asa4G00512.1	--
Asa4G00513.1	probable cyclic nucleotide-gated ion channel 20, chloroplastic isoform X2 [Ananas comosus]
Asa4G00588.1	PREDICTED: ethylene-responsive transcription factor ERF109-like, partial [Oryza brachyantha]
Asa4G00589.1	ethylene-responsive transcription factor ERF109-like [Phalaenopsis equestris]
Asa4G00598.1	small nuclear ribonucleoprotein (snRNP) Sm D2 isoform X1 [Elaeis guineensis]
Asa4G00599.1	ATP-dependent Clp protease proteolytic subunit-related protein 2, chloroplastic [Asparagus officinalis]
Asa4G00601.1	Ribosomal protein S5 [Asparagus officinalis]
Asa4G00651.1	Eukaryotic translation initiation factor 3 subunit C [Apostasia shenzhenica]
Asa4G00652.1	multifunctional methyltransferase subunit TRM112 homolog A-like [Phoenix dactylifera]
Asa4G00655.1	gamma-glutamyl transpeptidase [Allium sativum]
Asa4G00656.1	uncharacterized protein A4U43_C02F4970 [Asparagus officinalis]
Asa4G00661.1	LOW QUALITY PROTEIN: conserved oligomeric Golgi complex subunit 4-like [Asparagus officinalis]
Asa4G00662.1	uncharacterized protein A4U43_C01F13190 [Asparagus officinalis]
Asa4G00713.1	--
Asa4G00714.1	uncharacterized protein LOC110604148 [Manihot esculenta]
Asa4G00722.1	GDSL esterase/lipase At4g16230-like [Phalaenopsis equestris]
Asa4G00723.1	LOW QUALITY PROTEIN: myb-related protein 306-like [Asparagus officinalis]
Asa4G00726.1	uncharacterized protein LOC109832924 isoform X2 [Asparagus officinalis]
Asa4G00727.1	--
Asa4G00734.1	UDP-N-acetylglucosamine transporter ROCK1 [Vitis riparia]
Asa4G00735.1	sphinganine C4-monooxygenase 2-like [Asparagus officinalis]
Asa4G00744.1	uncharacterized protein LOC109832574 [Asparagus officinalis]
Asa4G00745.1	PREDICTED: transmembrane protein 45A [Pyrus x bretschneideri]
Asa4G00746.1	PREDICTED: transmembrane protein 45A-like [Daucus carota subsp. sativus]
Asa4G00747.1	transmembrane protein 45B-like [Asparagus officinalis]
Asa4G00752.1	--
Asa4G00753.1	--
Asa4G00807.1	hypothetical protein EZV62_002627 [Acer yangbiense]
Asa4G00808.1	V-type proton ATPase subunit E [Syzygium oleosum]
Asa4G00822.1	--
Asa4G00823.1	uncharacterized protein LOC109819524 [Asparagus officinalis]
Asa4G00926.1	putative germin-like protein 9-2 [Asparagus officinalis]
Asa4G00927.1	uncharacterized protein A4U43_C08F23460 [Asparagus officinalis]
Asa4G01065.1	uncharacterized protein LOC109851591 isoform X1 [Asparagus officinalis]
Asa4G01066.1	dnaJ homolog subfamily C member 17, partial [Asparagus officinalis]
Asa4G01132.1	dolichyl-diphosphooligosaccharide--protein glycosyltransferase subunit 2 [Elaeis guineensis]
Asa4G01133.1	uncharacterized protein LOC109844539 [Asparagus officinalis]
Asa4G01258.1	protein farnesyltransferase subunit beta [Asparagus officinalis]
Asa4G01361.1	translationally-controlled tumor protein homolog isoform X1 [Hevea brasiliensis]
Asa4G01362.1	hypothetical protein CKAN_01819300 [Cinnamomum micranthum f. kanehirae]
Asa4G01395.1	NLR family CARD domain-containing protein 3 isoform X2 [Phoenix dactylifera]
Asa4G01396.1	hypothetical protein EJB05_29875, partial [Eragrostis curvula]
Asa4G01475.1	uncharacterized protein A4U43_C04F12840 [Asparagus officinalis]
Asa4G01476.1	--
Asa4G01486.1	protein NRT1/ PTR FAMILY 4.5-like [Asparagus officinalis]
Asa4G01487.1	protein SYM1 [Asparagus officinalis]
Asa4G01538.1	putative ABC transporter C family member 15 [Asparagus officinalis]
Asa4G01539.1	LOW QUALITY PROTEIN: guanylate-binding protein 3 [Asparagus officinalis]
Asa4G01655.1	uncharacterized protein LOC109724824 [Ananas comosus]
Asa4G01656.1	auxin-responsive protein SAUR32-like [Ananas comosus]
Asa4G01673.1	histone H1-II-like [Cucurbita pepo subsp. pepo]
Asa4G01674.1	hypothetical protein GH714_038480 [Hevea brasiliensis]
Asa4G01731.1	--
Asa4G01732.1	transcription factor ILI3-like [Asparagus officinalis]
Asa4G01849.1	--
Asa4G01850.1	nudix hydrolase 16, mitochondrial-like [Asparagus officinalis]
Asa4G01851.1	uncharacterized protein LOC105042213 [Elaeis guineensis]
Asa4G01852.1	LOW QUALITY PROTEIN: uncharacterized protein LOC109838667, partial [Asparagus officinalis]
Asa4G02012.1	uncharacterized protein LOC109824230 isoform X1 [Asparagus officinalis]
Asa4G02013.1	PREDICTED: L-lactate dehydrogenase A-like [Musa acuminata subsp. malaccensis]
Asa4G02267.1	hypothetical protein C4D60_Mb00t10940 [Musa balbisiana]
Asa4G02268.1	E3 ubiquitin-protein ligase RKP isoform X1 [Asparagus officinalis]
Asa4G02316.1	vignain-like [Asparagus officinalis]
Asa4G02317.1	Basic helix-loop-helix transcription factor [Parasponia andersonii]
Asa4G02390.1	probable inactive linolenate hydroperoxide lyase [Phoenix dactylifera]
Asa4G02391.1	--
Asa4G02436.1	hypothetical protein ZOSMA_552G00050 [Zostera marina]
Asa4G02437.1	ATP-dependent DNA helicase DDM1 isoform X2 [Elaeis guineensis]
Asa4G02515.1	anthocyanin 3'-O-beta-glucosyltransferase-like [Elaeis guineensis]
Asa4G02516.1	LOW QUALITY PROTEIN: putative kinase-like protein TMKL1 [Asparagus officinalis]
Asa4G02539.1	beta-glucosidase 31-like isoform X1 [Asparagus officinalis]
Asa4G02540.1	nitrate regulatory gene2 protein isoform X1 [Elaeis guineensis]
Asa4G02580.1	LOW QUALITY PROTEIN: uncharacterized protein At5g49945-like [Asparagus officinalis]
Asa4G02581.1	zinc finger protein [Cinnamomum micranthum f. kanehirae]
Asa4G02805.1	hypothetical protein CRG98_048013 [Punica granatum]
Asa4G02806.1	calcium-transporting ATPase 8, plasma membrane-type-like isoform X1 [Ananas comosus]
Asa4G02845.1	polygalacturonase-like [Asparagus officinalis]
Asa4G02846.1	putative non-specific lipid transfer protein a1 [Solanum tuberosum]
Asa4G02887.1	U-box domain-containing protein 33-like isoform X1 [Asparagus officinalis]
Asa4G02888.1	LOW QUALITY PROTEIN: short-chain dehydrogenase TIC 32, chloroplastic-like [Asparagus officinalis]
Asa4G02898.1	senescence-specific cysteine protease SAG39-like [Asparagus officinalis]
Asa4G02899.1	hypothetical protein FRX31_004508, partial [Thalictrum thalictroides]
Asa4G03144.1	cyclin-A3-1-like isoform X1 [Asparagus officinalis]
Asa4G03145.1	probable E3 ubiquitin-protein ligase RHY1A [Asparagus officinalis]
Asa4G03345.1	B-box zinc finger protein 19-like [Asparagus officinalis]
Asa4G03346.1	reticulon-like protein B17 isoform X2 [Elaeis guineensis]
Asa4G03595.1	peroxygenase [Sorghum bicolor]
Asa4G03596.1	uncharacterized protein A4U43_C04F28880 [Asparagus officinalis]
Asa4G03602.1	uncharacterized protein A4U43_C09F3440 [Asparagus officinalis]
Asa4G03603.1	uncharacterized protein A4U43_C04F28880 [Asparagus officinalis]
Asa4G03700.1	short-chain dehydrogenase reductase 3b-like [Phoenix dactylifera]
Asa4G03701.1	CDPK-related kinase 5-like [Pyrus ussuriensis x Pyrus communis]
Asa4G03825.1	putative polygalacturonase, partial [Ananas comosus]
Asa4G03826.1	LOW QUALITY PROTEIN: cadmium/zinc-transporting ATPase HMA3-like, partial [Asparagus officinalis]
Asa4G03996.1	homeobox-leucine zipper protein HOX32-like [Asparagus officinalis]
Asa4G03997.1	--
Asa4G04013.1	ATP synthase CF0 A subunit [Macrosolen cochinchinensis]
Asa4G04014.1	glutathione S-transferase [Dracaena cambodiana]
Asa4G04211.1	PREDICTED: putative glucan endo-1,3-beta-glucosidase GVI isoform X1 [Musa acuminata subsp. malaccensis]
Asa4G04212.1	--
Asa4G04257.1	photosystem I P700 apoprotein A1 [Allium cepa]
Asa4G04258.1	ABC transporter B family member 11-like isoform X1 [Asparagus officinalis]
Asa4G05480.1	--
Asa4G05481.1	--
Asa4G05699.1	--
Asa4G05700.1	DNA damage-repair/toleration protein DRT102-like [Phalaenopsis equestris]
Asa4G05881.1	hypothetical protein C4D60_Mb08t27860 [Musa balbisiana]
Asa4G05882.1	CLK4-associating serine/arginine rich protein isoform X4 [Phoenix dactylifera]
Asa4G06163.1	cellulose synthase-like protein D3 [Asparagus officinalis]
Asa4G06164.1	protein transport protein Sec24-like At4g32640 [Asparagus officinalis]
Asa4G06217.1	calcium-transporting ATPase 1, plasma membrane-type-like [Asparagus officinalis]
Asa4G06218.1	condensin complex subunit 2-like isoform X1 [Asparagus officinalis]
Asa4G06220.1	pentatricopeptide repeat-containing protein At4g04370 [Asparagus officinalis]
Asa4G06221.1	splicing factor, suppressor of white-apricot homolog [Asparagus officinalis]
Asa4G06433.1	SNARE-interacting protein KEULE [Asparagus officinalis]
Asa4G06434.1	mitochondrial import inner membrane translocase subunit TIM23-1 [Sorghum bicolor]
Asa5G00170.1	--
Asa5G00171.1	--
Asa5G00359.1	uncharacterized protein A4U43_C07F9360 [Asparagus officinalis]
Asa5G00360.1	Leucine-rich repeat, cysteine-containing subtype [Corchorus olitorius]
Asa5G00599.1	uncharacterized protein LOC109837279 [Asparagus officinalis]
Asa5G00600.1	endoribonuclease Dicer homolog 2a [Asparagus officinalis]
Asa5G00792.1	--
Asa5G00793.1	proteasome subunit alpha type-2-A [Phoenix dactylifera]
Asa5G00952.1	equilibrative nucleotide transporter 3-like [Asparagus officinalis]
Asa5G00953.1	equilibrative nucleotide transporter 3-like [Asparagus officinalis]
Asa5G00981.1	--
Asa5G00982.1	ATP-dependent DNA helicase 2 subunit KU80 isoform X1 [Asparagus officinalis]
Asa5G01111.1	uncharacterized protein LOC109850955 isoform X1 [Asparagus officinalis]
Asa5G01112.1	arogenate dehydratase/prephenate dehydratase 2, chloroplastic-like [Prosopis alba]
Asa5G01140.1	uncharacterized protein LOC109834438 isoform X1 [Asparagus officinalis]
Asa5G01141.1	uncharacterized protein LOC109819761 [Asparagus officinalis]
Asa5G01236.1	Cytochrome [Capsicum annuum]
Asa5G01237.1	glycine-rich RNA-binding protein 2, mitochondrial-like [Asparagus officinalis]
Asa5G01247.1	E3 ubiquitin ligase PQT3-like [Elaeis guineensis]
Asa5G01248.1	LOW QUALITY PROTEIN: replication protein A 70 kDa DNA-binding subunit A-like [Asparagus officinalis]
Asa5G01266.1	protein NPGR1 isoform X1 [Asparagus officinalis]
Asa5G01267.1	snakin 4 [Allium cepa]
Asa5G01333.1	5'-3' exoribonuclease 3 isoform X1 [Jatropha curcas]
Asa5G01334.1	Pentatricopeptide repeat-containing protein [Apostasia shenzhenica]
Asa5G01525.1	F-box protein SKIP14-like [Asparagus officinalis]
Asa5G01526.1	glyceraldehyde-3-phosphate dehydrogenase 3, cytosolic-like isoform X1 [Asparagus officinalis]
Asa5G01537.1	vacuolar protein sorting-associated protein 32 homolog 2 isoform X2 [Elaeis guineensis]
Asa5G01538.1	ribonuclease TUDOR 2-like [Asparagus officinalis]
Asa5G01727.1	Transporter, ABC superfamily (Breast cancer resistance protein) [Handroanthus impetiginosus]
Asa5G01728.1	hypothetical protein C4D60_Mb07t07030 [Musa balbisiana]
Asa5G01751.1	--
Asa5G01752.1	--
Asa5G01754.1	clathrin interactor EPSIN 2 [Asparagus officinalis]
Asa5G01755.1	thioredoxin-dependent peroxidase [Leymus chinensis]
Asa5G01793.1	protein PLASTID MOVEMENT IMPAIRED 1-RELATED 1 [Ananas comosus]
Asa5G01794.1	V-type proton ATPase subunit C [Asparagus officinalis]
Asa5G01835.1	DNA-directed primase/polymerase protein isoform X2 [Asparagus officinalis]
Asa5G01836.1	cysteine-sulphoxide lyase [Allium cepa]
Asa5G01852.1	VIN3-like protein 1 [Asparagus officinalis]
Asa5G01853.1	--
Asa5G01924.1	--
Asa5G01925.1	uncharacterized protein A4U43_C08F7980 [Asparagus officinalis]
Asa5G01926.1	crocetin glucosyltransferase, chloroplastic-like [Phoenix dactylifera]
Asa5G01927.1	--
Asa5G01985.1	cytochrome P450 81E8 [Elaeis guineensis]
Asa5G01986.1	uncharacterized protein A4U43_C01F4860 [Asparagus officinalis]
Asa5G02110.1	hypothetical protein FCM35_KLT18755 [Carex littledalei]
Asa5G02111.1	--
Asa5G02116.1	uncharacterized protein LOC105042291 [Elaeis guineensis]
Asa5G02117.1	uncharacterized protein LOC105034021 isoform X3 [Elaeis guineensis]
Asa5G02179.1	--
Asa5G02205.1	PREDICTED: N-alpha-acetyltransferase MAK3 [Nicotiana sylvestris]
Asa5G02206.1	brefeldin A-inhibited guanine nucleotide-exchange protein 5 isoform X3 [Asparagus officinalis]
Asa5G02271.1	--
Asa5G02272.1	--
Asa5G02343.1	root-type alliinase, partial [Allium sativum]
Asa5G02344.1	PsaB [Allium sativum]
Asa5G02484.1	DNA-directed primase/polymerase protein isoform X2 [Asparagus officinalis]
Asa5G02485.1	eukaryotic translation initiation factor 2 subunit beta-like [Asparagus officinalis]
Asa5G02604.1	tRNA (guanine(26)-N(2))-dimethyltransferase isoform X1 [Elaeis guineensis]
Asa5G02605.1	probable methyltransferase PMT27 [Asparagus officinalis]
Asa5G02647.1	auxin-induced protein 15A [Elaeis guineensis]
Asa5G02648.1	zinc transporter 1 [Phoenix dactylifera]
Asa5G02789.1	vacuolar protein sorting-associated protein 45 homolog [Asparagus officinalis]
Asa5G02790.1	uncharacterized protein LOC109844919 [Asparagus officinalis]
Asa5G02839.1	ribosomal protein L20 [Allium cyathophorum]
Asa5G02840.1	WRKY transcription factor WRKY24 [Asparagus officinalis]
Asa5G02979.1	F-box/LRR-repeat protein 12 [Asparagus officinalis]
Asa5G02980.1	cytochrome P450 78A11 [Carex littledalei]
Asa5G03273.1	NDR1/HIN1-like protein 6 [Dendrobium catenatum]
Asa5G03274.1	hypothetical protein M569_11812 [Genlisea aurea]
Asa5G03328.1	--
Asa5G03329.1	uncharacterized protein At4g33100 [Asparagus officinalis]
Asa5G03369.1	protein root UVB sensitive 3 [Asparagus officinalis]
Asa5G03370.1	DCN1-like protein 2 [Elaeis guineensis]
Asa5G03394.1	hypothetical protein C4D60_Mb10t02050 [Musa balbisiana]
Asa5G03404.1	--
Asa5G03543.1	equilibrative nucleotide transporter 3-like [Asparagus officinalis]
Asa5G03544.1	UDP-glucose 4-epimerase GEPI48-like [Asparagus officinalis]
Asa5G03661.1	eukaryotic translation initiation factor 3 subunit A-like [Asparagus officinalis]
Asa5G03662.1	ALG-2 interacting protein X [Ananas comosus]
Asa5G03692.1	PREDICTED: uncharacterized protein LOC107825453 [Nicotiana tabacum]
Asa5G03693.1	potassium transporter 7-like isoform X1 [Asparagus officinalis]
Asa5G03714.1	uncharacterized protein LOC111897506 [Lactuca sativa]
Asa5G03715.1	--
Asa5G03741.1	--
Asa5G03742.1	sister chromatid cohesion protein SCC4 isoform X4 [Vitis riparia]
Asa5G03756.1	--
Asa5G03757.1	alpha-L-arabinofuranosidase 1-like isoform X1 [Asparagus officinalis]
Asa5G03812.1	--
Asa5G03813.1	--
Asa5G03852.1	diaminopimelate decarboxylase 1, chloroplastic-like [Asparagus officinalis]
Asa5G03853.1	mitochondrial outer membrane protein porin 6 [Asparagus officinalis]
Asa5G04262.1	--
Asa5G04263.1	T-complex protein 1 subunit beta [Asparagus officinalis]
Asa5G04332.1	putative ABC transporter C family member 15 isoform X1 [Asparagus officinalis]
Asa5G04333.1	UMP-CMP kinase 3-like [Asparagus officinalis]
Asa5G04723.1	cleft lip and palate transmembrane protein 1 homolog isoform X1 [Asparagus officinalis]
Asa5G04724.1	LOW QUALITY PROTEIN: GDSL esterase/lipase At1g71250-like [Asparagus officinalis]
Asa5G05361.1	uncharacterized protein A4U43_C04F29670 [Asparagus officinalis]
Asa5G05362.1	--
Asa5G05797.1	uncharacterized protein A4U43_C02F16720 [Asparagus officinalis]
Asa5G05798.1	interactor of constitutive active ROPs 2, chloroplastic [Helianthus annuus]
Asa5G05881.1	protein DJ-1 homolog D-like [Asparagus officinalis]
Asa5G05882.1	cilia- and flagella-associated protein 20 isoform X1 [Asparagus officinalis]
Asa5G06029.1	uncharacterized protein LOC110811124 [Carica papaya]
Asa5G06030.1	--
Asa5G06113.1	hypothetical protein ZOSMA_42G00820 [Zostera marina]
Asa5G06114.1	Atp1 [Allium cepa]
Asa6G00058.1	D-xylose-proton symporter-like 2 [Asparagus officinalis]
Asa6G00059.1	PREDICTED: F-box protein At4g09920 [Nelumbo nucifera]
Asa6G00151.1	21 kDa protein-like [Asparagus officinalis]
Asa6G00152.1	hypothetical protein AQUCO_03000291v1 [Aquilegia coerulea]
Asa6G00321.1	F-box protein At1g61340-like [Asparagus officinalis]
Asa6G00322.1	transcription factor bHLH71-like isoform X1 [Olea europaea var. sylvestris]
Asa6G00363.1	PREDICTED: uncharacterized protein LOC102718120 [Oryza brachyantha]
Asa6G00364.1	uncharacterized protein A4U43_C03F22720 [Asparagus officinalis]
Asa6G00432.1	LRR receptor-like serine/threonine-protein kinase FLS2 [Asparagus officinalis]
Asa6G00433.1	putative dual specificity protein phosphatase DSP8 isoform X1 [Asparagus officinalis]
Asa6G00623.1	PREDICTED: probable L-gulonolactone oxidase 6 [Musa acuminata subsp. malaccensis]
Asa6G00624.1	LOW QUALITY PROTEIN: probable L-gulonolactone oxidase 6 [Asparagus officinalis]
Asa6G00653.1	SKP1-like protein 1A [Asparagus officinalis]
Asa6G00654.1	UNC93-like protein 1 [Dendrobium catenatum]
Asa6G00731.1	uncharacterized protein LOC114280062 isoform X1 [Camellia sinensis]
Asa6G00732.1	FT3 [Allium cepa]
Asa6G00906.1	--
Asa6G00907.1	hypothetical protein GW17_00013064 [Ensete ventricosum]
Asa6G01154.1	transcription initiation factor TFIID subunit 12-like [Asparagus officinalis]
Asa6G01155.1	probable sodium/metabolite cotransporter BASS4, chloroplastic [Asparagus officinalis]
Asa6G01246.1	protein POOR HOMOLOGOUS SYNAPSIS 1 [Elaeis guineensis]
Asa6G01247.1	uncharacterized protein A4U43_C01F1680 [Asparagus officinalis]
Asa6G01319.1	lysine-specific demethylase JMJ706-like [Asparagus officinalis]
Asa6G01320.1	--
Asa6G01393.1	protein SABRE [Elaeis guineensis]
Asa6G01394.1	uncharacterized protein LOC105058729 [Elaeis guineensis]
Asa6G01541.1	--
Asa6G01542.1	--
Asa6G01561.1	glutathione S-transferase [Dracaena cambodiana]
Asa6G01562.1	--
Asa6G01584.1	--
Asa6G01585.1	--
Asa6G01600.1	--
Asa6G01601.1	chlorophyll a-b binding protein of LHCII type 1 isoform, partial [Calamus jenkinsianus]
Asa6G01694.1	probable plastidic glucose transporter 2 [Asparagus officinalis]
Asa6G01695.1	proteinaceous RNase P 1, chloroplastic/mitochondrial-like isoform X1 [Asparagus officinalis]
Asa6G01766.1	GDSL esterase/lipase CPRD49-like [Rosa chinensis]
Asa6G01767.1	hypothetical protein FRX31_008861 [Thalictrum thalictroides]
Asa6G01814.1	short-chain type dehydrogenase/reductase-like [Asparagus officinalis]
Asa6G01815.1	uncharacterized protein LOC109826817 [Asparagus officinalis]
Asa6G01816.1	ATP-dependent 6-phosphofructokinase 6-like isoform X1 [Asparagus officinalis]
Asa6G01849.1	--
Asa6G01850.1	PREDICTED: putative pectinesterase 14 isoform X1 [Nelumbo nucifera]
Asa6G02049.1	auxin response factor 2-like isoform X1 [Gossypium australe]
Asa6G02050.1	hypothetical protein EUGRSUZ_E02354 [Eucalyptus grandis]
Asa6G02085.1	hypothetical protein D8674_014106 [Pyrus ussuriensis x Pyrus communis]
Asa6G02086.1	uncharacterized protein LOC109827043 [Asparagus officinalis]
Asa6G02168.1	glyceraldehyde-3-phosphate dehydrogenase [Oryza sativa]
Asa6G02169.1	LOW QUALITY PROTEIN: DEAD-box ATP-dependent RNA helicase 37-like [Asparagus officinalis]
Asa6G02188.1	uncharacterized protein LOC109848593 isoform X1 [Asparagus officinalis]
Asa6G02189.1	Sugar carrier protein C [Apostasia shenzhenica]
Asa6G02210.1	S-adenosylmethionine synthase 1-like [Hevea brasiliensis]
Asa6G02211.1	uncharacterized protein A4U43_C07F11060 [Asparagus officinalis]
Asa6G02260.1	--
Asa6G02261.1	heavy metal-associated isoprenylated plant protein 35-like [Asparagus officinalis]
Asa6G02482.1	protein TPX2 [Asparagus officinalis]
Asa6G02483.1	uncharacterized protein A4U43_C07F38190 [Asparagus officinalis]
Asa6G02657.1	scarecrow-like protein 6 [Asparagus officinalis]
Asa6G02658.1	uncharacterized protein At4g22758 [Asparagus officinalis]
Asa6G02688.1	auxin-responsive protein SAUR50-like [Asparagus officinalis]
Asa6G02689.1	polyadenylate-binding protein-interacting protein 11-like isoform X1 [Asparagus officinalis]
Asa6G03124.1	PREDICTED: protein IQ-DOMAIN 1-like [Musa acuminata subsp. malaccensis]
Asa6G03125.1	hypothetical protein BHE74_00038976 [Ensete ventricosum]
Asa6G03163.1	CWC16 protein [Macleaya cordata]
Asa6G03164.1	--
Asa6G03209.1	APETALA1-like protein [Allium cepa]
Asa6G03210.1	--
Asa6G03212.1	--
Asa6G03213.1	--
Asa6G03425.1	protein ENHANCED DOWNY MILDEW 2-like [Phoenix dactylifera]
Asa6G03426.1	PREDICTED: uncharacterized protein LOC104883486 [Beta vulgaris subsp. vulgaris]
Asa6G03756.1	Pentatricopeptide repeat-containing protein [Ananas comosus]
Asa6G03757.1	hypothetical protein C2845_PM05G11540 [Panicum miliaceum]
Asa6G03859.1	cysteine proteinase inhibitor 1 [Asparagus officinalis]
Asa6G03860.1	--
Asa6G04045.1	protein ESKIMO 1 [Asparagus officinalis]
Asa6G04046.1	--
Asa6G04192.1	elongator complex protein 3 isoform X1 [Elaeis guineensis]
Asa6G04193.1	--
Asa6G04573.1	--
Asa6G04574.1	aspartic proteinase PCS1-like [Phoenix dactylifera]
Asa6G04588.1	--
Asa6G04589.1	LOW QUALITY PROTEIN: serine/arginine repetitive matrix protein 1-like [Asparagus officinalis]
Asa6G04935.1	NADH-ubiquinone oxidoreductase chain 2 [Dendrobium catenatum]
Asa6G04936.1	--
Asa6G05075.1	auxin-responsive protein IAA1-like [Asparagus officinalis]
Asa6G05633.1	unnamed protein product [Triticum turgidum subsp. durum]
Asa6G05634.1	hypothetical protein AQUCO_00201357v1 [Aquilegia coerulea]
Asa6G05697.1	60S ribosomal protein L26-1-like [Cynara cardunculus var. scolymus]
Asa6G05698.1	--
Asa6G05858.1	CRM-domain containing factor CFM3, chloroplastic/mitochondrial [Asparagus officinalis]
Asa6G05859.1	--
Asa6G05915.1	protein SHOOT GRAVITROPISM 5-like [Quercus suber]
Asa6G05916.1	protection of telomeres protein 1a-like isoform X1 [Phoenix dactylifera]
Asa6G05990.1	uncharacterized protein LOC109825238 isoform X2 [Asparagus officinalis]
Asa6G05991.1	homogentisate geranylgeranyltransferase, chloroplastic-like [Chenopodium quinoa]
Asa6G06209.1	SCY1-like protein 2 isoform X2 [Asparagus officinalis]
Asa6G06210.1	uncharacterized protein A4U43_C02F2370 [Asparagus officinalis]
Asa6G06303.1	17.8 kDa class I heat shock protein [Solanum pennellii]
Asa6G06304.1	DNA topoisomerase 2-binding protein 1, partial [Asparagus officinalis]
Asa6G06314.1	protein-tyrosine-phosphatase PTP1 [Asparagus officinalis]
Asa6G06558.1	haloacid dehalogenase-like hydrolase domain-containing protein At3g48420 [Asparagus officinalis]
Asa6G06559.1	--
Asa6G06592.1	putative ubiquitin-like-specific protease 1B isoform X1 [Asparagus officinalis]
Asa6G06593.1	--
Asa6G06601.1	UDP-glycosyltransferase 83A1-like [Phoenix dactylifera]
Asa6G06602.1	--
Asa6G06788.1	uncharacterized protein LOC109832967 [Asparagus officinalis]
Asa6G06789.1	cytochrome c-type biogenesis ccda-like chloroplastic protein 2 isoform X1 [Asparagus officinalis]
Asa6G06841.1	--
Asa6G06842.1	--
Asa6G06850.1	--
Asa6G06851.1	PREDICTED: transcription factor bHLH18-like [Gossypium arboreum]
Asa6G06852.1	small heat shock protein [Carex littledalei]
Asa7G00342.1	60S acidic ribosomal protein P1 [Hibiscus syriacus]
Asa7G00343.1	40S ribosomal protein S16 [Solanum lycopersicum]
Asa7G00533.1	uncharacterized protein LOC109713616 [Ananas comosus]
Asa7G00534.1	hypothetical protein C4D60_Mb05t21790 [Musa balbisiana]
Asa7G00536.1	probable serine protease EDA2 isoform X1 [Asparagus officinalis]
Asa7G00537.1	hypothetical protein EJB05_52094 [Eragrostis curvula]
Asa7G00538.1	uncharacterized protein LOC110096840 [Dendrobium catenatum]
Asa7G00544.1	glutathione S-transferase [Datisca glomerata]
Asa7G00545.1	aldehyde dehydrogenase [Crocus sativus]
Asa7G00840.1	phosphatidate phosphatase PAH1-like isoform X1 [Asparagus officinalis]
Asa7G00841.1	exocyst complex component EXO70H1 [Phoenix dactylifera]
Asa7G00898.1	activator of 90 kDa heat shock protein ATPase [Asparagus officinalis]
Asa7G01015.1	fasciclin-like arabinogalactan protein 1 [Asparagus officinalis]
Asa7G01016.1	receptor-like serine/threonine-protein kinase SD1-8 [Asparagus officinalis]
Asa7G01179.1	protein MEI2-like 2 isoform X1 [Asparagus officinalis]
Asa7G01180.1	homogentisate 1,2-dioxygenase [Asparagus officinalis]
Asa7G02041.1	ATP-citrate synthase beta chain protein 1 [Punica granatum]
Asa7G02042.1	zinc finger protein ZAT5-like [Vitis riparia]
Asa7G02222.1	cytochrome b5 [Asparagus officinalis]
Asa7G02223.1	hypothetical protein DKX38_004333 [Salix brachista]
Asa7G02291.1	--
Asa7G02292.1	--
Asa7G02372.1	hypothetical protein F0562_034525 [Nyssa sinensis]
Asa7G02373.1	--
Asa7G02914.1	LOW QUALITY PROTEIN: actin-related protein 5 [Asparagus officinalis]
Asa7G02915.1	bHLH transcription factor [Allium cepa]
Asa7G03117.1	Cation/H(+) antiporter 15 [Ananas comosus]
Asa7G03118.1	uncharacterized protein A4U43_C01F11180 [Asparagus officinalis]
Asa7G03695.1	--
Asa7G03696.1	pathogenesis-related genes transcriptional activator PTI6 [Dendrobium catenatum]
Asa7G03833.1	DNA-binding protein EMBP-1-like [Asparagus officinalis]
Asa7G03834.1	--
Asa7G03843.1	serine--tRNA ligase [Elaeis guineensis]
Asa7G03844.1	ATP synthase beta subunit, partial [Neoscortechinia kingii]
Asa7G03874.1	--
Asa7G04336.1	probable LRR receptor-like serine/threonine-protein kinase At1g53430 isoform X1 [Asparagus officinalis]
Asa7G04337.1	histone H3.2 [Dendrobium catenatum]
Asa7G04895.1	uncharacterized protein A4U43_C04F13930 [Asparagus officinalis]
Asa7G04896.1	uncharacterized protein LOC109841323 [Asparagus officinalis]
Asa7G05405.1	uncharacterized protein A4U43_C03F29980 [Asparagus officinalis]
Asa7G05406.1	PREDICTED: vacuolar amino acid transporter 1-like [Musa acuminata subsp. malaccensis]
Asa7G05595.1	hypothetical protein BHM03_00008115, partial [Ensete ventricosum]
Asa7G05596.1	uncharacterized protein At3g28850-like [Phoenix dactylifera]
Asa7G05719.1	uncharacterized protein LOC109823703 [Asparagus officinalis]
Asa7G05720.1	Proton-dependent oligopeptide transporter family [Corchorus capsularis]
Asa7G06066.1	pyruvate dehydrogenase E1 component subunit beta [Striga asiatica]
Asa7G06067.1	PREDICTED: lysophospholipid acyltransferase LPEAT1 isoform X1 [Musa acuminata subsp. malaccensis]
Asa7G06277.1	--
Asa7G06278.1	60S ribosomal protein L37a-1-like [Phoenix dactylifera]
Asa7G06792.1	pleiotropic drug resistance protein 2-like [Asparagus officinalis]
Asa7G06793.1	protein GFS12 isoform X1 [Asparagus officinalis]
Asa7G07184.1	uncharacterized protein A4U43_C02F13600 [Asparagus officinalis]
Asa7G07185.1	--
Asa7G07361.1	--
Asa7G07362.1	uncharacterized protein At4g15970-like [Asparagus officinalis]
Asa7G07373.1	probable ethylene response sensor 1 [Asparagus officinalis]
Asa7G07375.1	hypothetical protein B296_00047019 [Ensete ventricosum]
Asa7G07376.1	hypothetical protein BHM03_00043083 [Ensete ventricosum]
Asa7G07393.1	--
Asa7G07394.1	psbP domain-containing protein 1, chloroplastic [Asparagus officinalis]
Asa7G07646.1	activator of 90 kDa heat shock protein ATPase [Asparagus officinalis]
Asa7G07657.1	DNA repair protein RAD51 homolog [Asparagus officinalis]
Asa7G07658.1	ethylene-responsive transcription factor 1-like [Asparagus officinalis]
Asa8G00211.1	--
Asa8G00212.1	Bidirectional sugar transporter SWEET14 [Ananas comosus]
Asa8G00411.1	--
Asa8G00412.1	ATP synthase mitochondrial F1 complex assembly factor 2 [Carex littledalei]
Asa8G00500.1	protein NDR1-like [Phalaenopsis equestris]
Asa8G00501.1	uncharacterized protein LOC109840895 [Asparagus officinalis]
Asa8G00506.1	B3 domain-containing protein Os05g0481400-like isoform X2 [Asparagus officinalis]
Asa8G00507.1	exocyst complex component EXO70A1-like, partial [Asparagus officinalis]
Asa8G00581.1	PREDICTED: uncharacterized protein LOC105961574 [Erythranthe guttata]
Asa8G00582.1	pathogenesis-related protein PRB1-3-like [Asparagus officinalis]
Asa8G01180.1	--
Asa8G01181.1	serine carboxypeptidase-like 40 [Asparagus officinalis]
Asa8G01442.1	UDP-glucuronate 4-epimerase 6 [Spatholobus suberectus]
Asa8G01443.1	hypothetical protein AQUCO_00500044v1 [Aquilegia coerulea]
Asa8G01607.1	hypothetical protein E2562_013483 [Oryza meyeriana var. granulata]
Asa8G01608.1	FGGY carbohydrate kinase domain-containing protein [Asparagus officinalis]
Asa8G01625.1	LOW QUALITY PROTEIN: diacylglycerol kinase 3-like [Asparagus officinalis]
Asa8G01626.1	probable protein phosphatase 2C 59 [Citrus clementina]
Asa8G01638.1	monothiol glutaredoxin-S12, chloroplastic isoform X2 [Asparagus officinalis]
Asa8G01639.1	CcmC [Allium cepa]
Asa8G01741.1	uncharacterized protein LOC109823018 isoform X1 [Asparagus officinalis]
Asa8G01742.1	--
Asa8G01840.1	--
Asa8G01841.1	--
Asa8G02143.1	uncharacterized protein LOC109821907 isoform X1 [Asparagus officinalis]
Asa8G02144.1	protein NRT1/ PTR FAMILY 3.1 isoform X1 [Elaeis guineensis]
Asa8G02660.1	extensin [Asparagus officinalis]
Asa8G02664.1	serine--tRNA ligase-like [Phoenix dactylifera]
Asa8G02665.1	hypothetical protein FNV43_RR08307 [Rhamnella rubrinervis]
Asa8G02687.1	5'-adenylylsulfate reductase-like 5 isoform X1 [Asparagus officinalis]
Asa8G02688.1	--
Asa8G02779.1	uncharacterized protein LOC109840904 [Asparagus officinalis]
Asa8G02780.1	uncharacterized protein LOC109840578 [Asparagus officinalis]
Asa8G02795.1	unknown [Zea mays]
Asa8G03019.1	--
Asa8G03020.1	lanC-like protein GCL1 [Asparagus officinalis]
Asa8G03058.1	TFIIS helical bundle-like domain [Asparagus officinalis]
Asa8G03059.1	serine/arginine-rich splicing factor RSZ21A isoform X2 [Phoenix dactylifera]
Asa8G03061.1	uncharacterized protein LOC109840332 [Asparagus officinalis]
Asa8G03062.1	LOW QUALITY PROTEIN: serine--glyoxylate aminotransferase-like [Asparagus officinalis]
Asa8G03071.1	uncharacterized protein LOC105034676 isoform X1 [Elaeis guineensis]
Asa8G03072.1	pentatricopeptide repeat-containing protein At5g48910-like, partial [Asparagus officinalis]
Asa8G03190.1	lipid phosphate phosphatase 2-like isoform X1 [Albuca bracteata]
Asa8G03191.1	squamosa promoter-binding-like protein 15 isoform X2 [Asparagus officinalis]
Asa8G03192.1	zinc finger CCCH domain-containing protein 14-like [Asparagus officinalis]
Asa8G03258.1	uncharacterized protein LOC103695472 [Phoenix dactylifera]
Asa8G03259.1	uncharacterized protein LOC109851029 isoform X1 [Asparagus officinalis]
Asa8G03281.1	eukaryotic translation initiation factor 2 subunit gamma-like [Asparagus officinalis]
Asa8G03282.1	--
Asa8G03341.1	--
Asa8G03342.1	ADP-ribosylation factor GTPase-activating protein AGD12-like isoform X2 [Asparagus officinalis]
Asa8G03526.1	pentatricopeptide repeat-containing protein At3g06430, chloroplastic [Phoenix dactylifera]
Asa8G03527.1	peptide chain release factor PrfB3, chloroplastic isoform X1 [Elaeis guineensis]
Asa8G03802.1	--
Asa8G03803.1	probable methyltransferase At1g27930 [Elaeis guineensis]
Asa8G04256.1	protein BONZAI 1-like [Phoenix dactylifera]
Asa8G04257.1	uncharacterized protein A4U43_C02F14710 [Asparagus officinalis]
Asa8G04547.1	uncharacterized protein LOC113348901 isoform X1 [Papaver somniferum]
Asa8G04548.1	uncharacterized protein LOC109830294 isoform X1 [Asparagus officinalis]
Asa8G04668.1	PREDICTED: 5'-3' exoribonuclease 3-like isoform X2 [Nelumbo nucifera]
Asa8G04669.1	--
Asa8G05085.1	leucine-rich repeat receptor-like serine/threonine-protein kinase At1g17230 isoform X4 [Elaeis guineensis]
Asa8G05086.1	uncharacterized protein A4U43_C10F6200 [Asparagus officinalis]
Asa8G05169.1	BTB/POZ domain-containing protein At3g09030 [Phoenix dactylifera]
Asa8G05170.1	--
Asa8G05994.1	peroxidase 18 isoform X1 [Elaeis guineensis]
Asa8G05995.1	--

[truncated: 1 more sheets: Table S11]
